# Supplementary material for: 2-(3-Nitro­phen­yl)-4,5-diphenyl-1H-imidazol-3-ium chloride
Source: Acta Crystallogr Sect E Struct Rep Online. 2008 Sep 24;64(Pt 10):o1987. doi: 10.1107/S160053680803002X (PMC2959275; doi:10.1107/S160053680803002X)
Supplement: Supplementary file 1 [file e-64-o1987-sup1.cif]

##############################################################################
###                                                                        ###
###        Electronic paper (Acta Crystallographica Section E)             ###
###                                                                        ###
##############################################################################
#                                                                            #
# This CIF contains the data in a paper accepted for publication in Acta     #
# Crystallographica Section E. It conforms to the requirements of Notes      #
# for Authors for Section E, and has been peer reviewed under the auspices   #
# of the IUCr Commission on Journals.                                        #
#                                                                            #
# Full details of the Crystallographic Information File format               #
# are given in the paper "The Crystallographic Information File (CIF):       #
# a New Standard Archive File for Crystallography" by S. R. Hall, F. H.      #
# Allen and I. D. Brown [Acta Cryst. (1991), A47, 655-685].                  #
#                                                                            #
# The current version of the core CIF dictionary is obtainable from          #
# ftp://ftp.iucr.org/pub/cif_core.dic. The current version number is 2.4.    #
#                                                                            #
# Software is freely available for graphical display of the structure(s) in  #
# this CIF.  For information consult the CIF home page http://www.iucr.org/  #
# cif/home.html                                                              #
#                                                                            #
# This file may be used for bona fide research purposes within the           #
# scientific community so long as proper attribution is given to the journal # 
# article from which it was obtained.                                        #
#                                                                            #
##############################################################################
                                             
data_I
_audit_creation_method     SHELXL-97
_chemical_name_systematic
;
2-(3-Nitrophenyl)-4,5-diphenyl-1<i>H</i>-imidazol-3-ium chloride
;
_chemical_name_common     ?
_chemical_formula_moiety     'C21 H16 N3 O2 +, Cl -'
_chemical_formula_sum     'C21 H16 Cl N3 O2'
_chemical_formula_iupac     'C21 H16 N3 O2 +, Cl -'
_chemical_formula_weight     377.82
_chemical_melting_point     ?
_symmetry_cell_setting     'triclinic'
_symmetry_space_group_name_H-M     'P -1'
_symmetry_space_group_name_Hall     '-P 1'
loop_
    _symmetry_equiv_pos_as_xyz
    'x, y, z'
    '-x, -y, -z'
_cell_length_a     9.7265(19)
_cell_length_b     12.364(3)
_cell_length_c     15.511(3)
_cell_angle_alpha     91.97(3)
_cell_angle_beta     90.15(3)
_cell_angle_gamma     95.84(3)
_cell_volume     1854.5(7)
_cell_formula_units_Z     4
_cell_measurement_reflns_used     3688
_cell_measurement_theta_min     2.4744
_cell_measurement_theta_max     27.1058
_cell_measurement_temperature     298(2)
_exptl_crystal_description     'Block'
_exptl_crystal_colour     'Colorless'
_exptl_crystal_size_max     0.24
_exptl_crystal_size_mid     0.20
_exptl_crystal_size_min     0.18
_exptl_crystal_density_diffrn     1.353
_exptl_crystal_density_meas     ?
_exptl_crystal_density_method     'not measured'
_exptl_crystal_F_000     784
_exptl_absorpt_coefficient_mu     0.227
_exptl_absorpt_correction_type     'multi-scan'
_exptl_absorpt_process_details     '(CrystalClear, Rigaku, 2005)'
_exptl_absorpt_correction_T_min     0.939
_exptl_absorpt_correction_T_max     0.957
_exptl_special_details
;
;
_diffrn_ambient_temperature     298(2)
_diffrn_radiation_type     MoK\a
_diffrn_radiation_wavelength     0.71073
_diffrn_radiation_source     'fine-focus sealed tube'
_diffrn_radiation_monochromator     graphite
_diffrn_measurement_device_type     'Rigaku Mercury2'
_diffrn_measurement_method     \w
_diffrn_detector_area_resol_mean     13.6612
_diffrn_reflns_number     18693
_diffrn_reflns_av_R_equivalents     0.0429
_diffrn_reflns_av_sigmaI/netI     0.0565
_diffrn_reflns_theta_min     2.47
_diffrn_reflns_theta_max     27.16
_diffrn_reflns_theta_full     27.16
_diffrn_measured_fraction_theta_max     0.989
_diffrn_measured_fraction_theta_full     0.989
_diffrn_reflns_limit_h_min     -12
_diffrn_reflns_limit_h_max     12
_diffrn_reflns_limit_k_min     -15
_diffrn_reflns_limit_k_max     15
_diffrn_reflns_limit_l_min     -19
_diffrn_reflns_limit_l_max     19
_diffrn_standards_number     ?
_diffrn_standards_interval_count     ?
_diffrn_standards_interval_time     ?
_diffrn_standards_decay_%     ?
_refine_special_details
;
Refinement of <i>F</i>^2^ against ALL reflections. The weighted <i>R</i>-factor
<i>wR</i> and goodness of fit <i>S</i> are based on <i>F</i>^2^, conventional
<i>R</i>-factors <i>R</i> are based on <i>F</i>, with <i>F</i> set to zero for
negative <i>F</i>^2^. The threshold expression of <i>F</i>^2^ >
\s(<i>F</i>^2^) is used only for calculating <i>R</i>-factors(gt) <i>etc</i>.
and is not relevant to the choice of reflections for refinement.
<i>R</i>-factors based on <i>F</i>^2^ are statistically about twice as large
as those based on <i>F</i>, and <i>R</i>- factors based on ALL data will be
even larger.
;
_reflns_number_total     8132
_reflns_number_gt     5351
_reflns_threshold_expression     I>2\s(I)
_refine_ls_structure_factor_coef     Fsqd
_refine_ls_matrix_type     full
_refine_ls_R_factor_all     0.1007
_refine_ls_R_factor_gt     0.0619
_refine_ls_wR_factor_gt     0.1335
_refine_ls_wR_factor_ref     0.1527
_refine_ls_goodness_of_fit_ref     1.070
_refine_ls_restrained_S_all     1.070
_refine_ls_number_reflns     8132
_refine_ls_number_parameters     487
_refine_ls_number_restraints     0
_refine_ls_hydrogen_treatment     constr
_refine_ls_weighting_scheme     calc
_refine_ls_weighting_details
         'calc w=1/[\s^2^(Fo^2^)+(0.0593P)^2^+0.2499P] where P=(Fo^2^+2Fc^2^)/3'
_atom_sites_solution_hydrogens     geom
_atom_sites_solution_primary     direct
_atom_sites_solution_secondary     difmap
_refine_ls_shift/su_max     0.009
_refine_ls_shift/su_mean     0.001
_refine_diff_density_max     0.184
_refine_diff_density_min     -0.270
_refine_ls_extinction_method     none
_refine_ls_extinction_coef     ?
loop_
    _atom_type_symbol
    _atom_type_description
    _atom_type_scat_dispersion_real
    _atom_type_scat_dispersion_imag
    _atom_type_scat_source
    'C' 'C' 0.0033 0.0016
                         'International Tables Vol C Tables 4.2.6.8 and 6.1.1.4'
    'Cl' 'Cl' 0.1484 0.1585
                         'International Tables Vol C Tables 4.2.6.8 and 6.1.1.4'
    'N' 'N' 0.0061 0.0033
                         'International Tables Vol C Tables 4.2.6.8 and 6.1.1.4'
    'O' 'O' 0.0106 0.0060
                         'International Tables Vol C Tables 4.2.6.8 and 6.1.1.4'
    'H' 'H' 0.0000 0.0000
                         'International Tables Vol C Tables 4.2.6.8 and 6.1.1.4'
_computing_data_collection     'CrystalClear (Rigaku, 2005)'
_computing_cell_refinement     'CrystalClear (Rigaku, 2005)'
_computing_data_reduction     'CrystalClear (Rigaku, 2005)'
_computing_structure_solution     'SHELXS97 (Sheldrick, 2008)'
_computing_structure_refinement     'SHELXL97 (Sheldrick, 2008)'
_computing_molecular_graphics
            'ORTEP-3 for Windows (Farrugia, 1997) and SHELXTL (Sheldrick, 2008)'
_computing_publication_material     'SHELXL97 (Sheldrick, 2008)'
loop_
    _atom_site_type_symbol
    _atom_site_label
    _atom_site_fract_x
    _atom_site_fract_y
    _atom_site_fract_z
    _atom_site_U_iso_or_equiv
    _atom_site_adp_type
    _atom_site_calc_flag
    _atom_site_refinement_flags
    _atom_site_occupancy
    _atom_site_disorder_assembly
    _atom_site_disorder_group
    Cl Cl1 0.79840(9) 0.52921(6) 0.29960(4) 0.0600(2) Uani d . 1 . .
    N N1 0.9375(3) 0.8492(2) -0.07795(17) 0.0613(7) Uani d . 1 . .
    N N2 0.6852(2) 0.45441(16) -0.01555(12) 0.0391(5) Uani d . 1 . .
    H H2 0.6765 0.4807 -0.0656 0.047 Uiso calc R 1 . .
    N N3 0.7522(2) 0.43586(16) 0.11489(12) 0.0403(5) Uani d . 1 . .
    H H3 0.7947 0.4480 0.1635 0.048 Uiso calc R 1 . .
    O O1 0.8327(3) 0.8432(2) -0.12130(19) 0.1011(10) Uani d . 1 . .
    O O2 1.0299(3) 0.9231(2) -0.08381(19) 0.0942(9) Uani d . 1 . .
    C C1 0.4870(3) 0.1792(2) -0.02959(18) 0.0551(7) Uani d . 1 . .
    H H1 0.5298 0.1484 0.0159 0.066 Uiso calc R 1 . .
    C C2 0.3941(4) 0.1151(3) -0.0821(2) 0.0669(9) Uani d . 1 . .
    H H2A 0.3744 0.0417 -0.0711 0.080 Uiso calc R 1 . .
    C C3 0.3307(3) 0.1583(3) -0.1503(2) 0.0639(8) Uani d . 1 . .
    H H3A 0.2676 0.1149 -0.1849 0.077 Uiso calc R 1 . .
    C C4 0.3613(3) 0.2660(3) -0.16665(18) 0.0561(7) Uani d . 1 . .
    H H4 0.3199 0.2952 -0.2134 0.067 Uiso calc R 1 . .
    C C5 0.4534(3) 0.3323(2) -0.11451(16) 0.0454(6) Uani d . 1 . .
    H H5 0.4728 0.4055 -0.1265 0.055 Uiso calc R 1 . .
    C C6 0.5168(3) 0.2898(2) -0.04434(15) 0.0408(6) Uani d . 1 . .
    C C7 0.6123(2) 0.3593(2) 0.01275(15) 0.0391(6) Uani d . 1 . .
    C C8 0.6553(3) 0.3488(2) 0.09655(15) 0.0387(5) Uani d . 1 . .
    C C9 0.6232(3) 0.2638(2) 0.15934(15) 0.0401(6) Uani d . 1 . .
    C C10 0.7300(3) 0.2159(2) 0.19771(17) 0.0506(7) Uani d . 1 . .
    H H10 0.8213 0.2418 0.1871 0.061 Uiso calc R 1 . .
    C C11 0.7012(4) 0.1304(3) 0.25142(19) 0.0624(8) Uani d . 1 . .
    H H11 0.7732 0.0985 0.2768 0.075 Uiso calc R 1 . .
    C C12 0.5673(4) 0.0918(2) 0.26774(19) 0.0620(8) Uani d . 1 . .
    H H12 0.5483 0.0330 0.3031 0.074 Uiso calc R 1 . .
    C C13 0.4609(3) 0.1404(2) 0.23154(19) 0.0594(8) Uani d . 1 . .
    H H13 0.3699 0.1147 0.2432 0.071 Uiso calc R 1 . .
    C C14 0.4877(3) 0.2260(2) 0.17870(17) 0.0505(7) Uani d . 1 . .
    H H14 0.4149 0.2591 0.1556 0.061 Uiso calc R 1 . .
    C C15 0.7710(2) 0.49879(19) 0.04687(14) 0.0368(5) Uani d . 1 . .
    C C16 0.8719(3) 0.5943(2) 0.04194(15) 0.0381(5) Uani d . 1 . .
    C C17 0.8556(3) 0.6750(2) -0.01615(15) 0.0413(6) Uani d . 1 . .
    H H17 0.7795 0.6703 -0.0530 0.050 Uiso calc R 1 . .
    C C18 0.9557(3) 0.7625(2) -0.01757(16) 0.0444(6) Uani d . 1 . .
    C C19 1.0704(3) 0.7728(2) 0.03556(19) 0.0531(7) Uani d . 1 . .
    H H19 1.1362 0.8326 0.0325 0.064 Uiso calc R 1 . .
    C C20 1.0856(3) 0.6926(2) 0.09320(18) 0.0515(7) Uani d . 1 . .
    H H20 1.1621 0.6982 0.1298 0.062 Uiso calc R 1 . .
    C C21 0.9871(3) 0.6035(2) 0.09695(16) 0.0446(6) Uani d . 1 . .
    H H21 0.9977 0.5496 0.1362 0.054 Uiso calc R 1 . .
    Cl Cl2 0.71004(9) 0.52695(6) 0.79879(4) 0.0598(2) Uani d . 1 . .
    N N4 0.6666(3) 0.8561(2) 0.43176(17) 0.0660(7) Uani d . 1 . .
    N N5 0.7989(2) 0.45279(15) 0.48411(12) 0.0364(5) Uani d . 1 . .
    H H5A 0.8139 0.4793 0.4341 0.044 Uiso calc R 1 . .
    N N6 0.7275(2) 0.43327(16) 0.61432(12) 0.0392(5) Uani d . 1 . .
    H H6 0.6880 0.4449 0.6628 0.047 Uiso calc R 1 . .
    O O3 0.7518(3) 0.8431(2) 0.37747(17) 0.0901(8) Uani d . 1 . .
    O O4 0.6168(4) 0.9416(2) 0.4429(2) 0.1358(14) Uani d . 1 . .
    C C22 0.9164(3) 0.1767(2) 0.46440(17) 0.0496(7) Uani d . 1 . .
    H H22 0.8618 0.1449 0.5076 0.059 Uiso calc R 1 . .
    C C23 0.9902(3) 0.1127(2) 0.41130(19) 0.0600(8) Uani d . 1 . .
    H H23 0.9861 0.0382 0.4194 0.072 Uiso calc R 1 . .
    C C24 1.0702(3) 0.1585(2) 0.3462(2) 0.0590(8) Uani d . 1 . .
    H H24 1.1212 0.1153 0.3111 0.071 Uiso calc R 1 . .
    C C25 1.0744(3) 0.2681(2) 0.33328(18) 0.0547(7) Uani d . 1 . .
    H H25 1.1264 0.2986 0.2884 0.066 Uiso calc R 1 . .
    C C26 1.0017(3) 0.3328(2) 0.38663(16) 0.0436(6) Uani d . 1 . .
    H H26 1.0054 0.4070 0.3775 0.052 Uiso calc R 1 . .
    C C27 0.9225(2) 0.2886(2) 0.45424(15) 0.0379(5) Uani d . 1 . .
    C C28 0.8466(2) 0.35808(19) 0.51171(14) 0.0364(5) Uani d . 1 . .
    C C29 0.8018(2) 0.34605(19) 0.59540(15) 0.0369(5) Uani d . 1 . .
    C C30 0.8123(3) 0.26139(19) 0.65856(15) 0.0383(5) Uani d . 1 . .
    C C31 0.6949(3) 0.2205(2) 0.70209(16) 0.0466(6) Uani d . 1 . .
    H H31 0.6115 0.2491 0.6928 0.056 Uiso calc R 1 . .
    C C32 0.7009(3) 0.1376(2) 0.75902(18) 0.0568(8) Uani d . 1 . .
    H H32 0.6218 0.1112 0.7883 0.068 Uiso calc R 1 . .
    C C33 0.8234(4) 0.0940(2) 0.77268(18) 0.0594(8) Uani d . 1 . .
    H H33 0.8268 0.0369 0.8099 0.071 Uiso calc R 1 . .
    C C34 0.9410(3) 0.1354(2) 0.73084(18) 0.0571(7) Uani d . 1 . .
    H H34 1.0241 0.1064 0.7404 0.069 Uiso calc R 1 . .
    C C35 0.9371(3) 0.2198(2) 0.67470(17) 0.0482(6) Uani d . 1 . .
    H H35 1.0175 0.2484 0.6479 0.058 Uiso calc R 1 . .
    C C36 0.7259(2) 0.49708(19) 0.54660(14) 0.0363(5) Uani d . 1 . .
    C C37 0.6520(2) 0.59366(19) 0.54290(14) 0.0366(5) Uani d . 1 . .
    C C38 0.6928(3) 0.6761(2) 0.48667(15) 0.0407(6) Uani d . 1 . .
    H H38 0.7668 0.6706 0.4495 0.049 Uiso calc R 1 . .
    C C39 0.6200(3) 0.7663(2) 0.48787(17) 0.0459(6) Uani d . 1 . .
    C C40 0.5077(3) 0.7769(2) 0.54107(18) 0.0517(7) Uani d . 1 . .
    H H40 0.4603 0.8385 0.5399 0.062 Uiso calc R 1 . .
    C C41 0.4678(3) 0.6940(2) 0.59584(17) 0.0496(7) Uani d . 1 . .
    H H41 0.3924 0.6993 0.6320 0.060 Uiso calc R 1 . .
    C C42 0.5394(3) 0.6034(2) 0.59706(16) 0.0438(6) Uani d . 1 . .
    H H42 0.5122 0.5481 0.6344 0.053 Uiso calc R 1 . .
loop_
    _atom_site_aniso_label
    _atom_site_aniso_U_11
    _atom_site_aniso_U_22
    _atom_site_aniso_U_33
    _atom_site_aniso_U_12
    _atom_site_aniso_U_13
    _atom_site_aniso_U_23
    Cl1 0.0979(6) 0.0547(4) 0.0285(3) 0.0122(4) -0.0013(3) 0.0057(3)
    N1 0.0720(17) 0.0502(15) 0.0619(16) 0.0012(13) 0.0075(14) 0.0166(13)
    N2 0.0499(12) 0.0419(12) 0.0257(9) 0.0048(9) 0.0000(9) 0.0048(9)
    N3 0.0497(12) 0.0445(12) 0.0266(10) 0.0028(10) -0.0027(9) 0.0039(9)
    O1 0.0982(19) 0.090(2) 0.113(2) -0.0149(15) -0.0373(17) 0.0584(18)
    O2 0.0948(18) 0.0660(16) 0.119(2) -0.0184(14) -0.0024(16) 0.0381(16)
    C1 0.075(2) 0.0441(16) 0.0457(15) 0.0051(14) -0.0094(14) 0.0028(13)
    C2 0.090(2) 0.0437(17) 0.065(2) -0.0026(16) -0.0108(18) -0.0046(15)
    C3 0.0647(19) 0.061(2) 0.064(2) 0.0034(16) -0.0181(16) -0.0159(16)
    C4 0.0605(18) 0.066(2) 0.0437(15) 0.0183(15) -0.0123(13) -0.0069(14)
    C5 0.0487(15) 0.0482(15) 0.0408(14) 0.0120(12) -0.0002(12) 0.0018(12)
    C6 0.0451(14) 0.0449(14) 0.0328(12) 0.0078(11) 0.0000(11) -0.0025(11)
    C7 0.0450(14) 0.0411(14) 0.0321(12) 0.0082(11) 0.0004(10) 0.0038(11)
    C8 0.0459(14) 0.0388(13) 0.0315(12) 0.0031(11) -0.0017(10) 0.0046(10)
    C9 0.0527(15) 0.0376(13) 0.0303(12) 0.0049(11) -0.0011(11) 0.0028(10)
    C10 0.0568(17) 0.0524(16) 0.0440(15) 0.0107(13) -0.0031(13) 0.0079(13)
    C11 0.090(2) 0.0538(18) 0.0466(16) 0.0225(17) -0.0152(16) 0.0046(14)
    C12 0.102(3) 0.0368(15) 0.0455(16) -0.0027(16) -0.0046(17) 0.0093(13)
    C13 0.072(2) 0.0488(17) 0.0537(17) -0.0120(15) 0.0016(15) 0.0090(14)
    C14 0.0564(17) 0.0485(16) 0.0466(15) 0.0026(13) -0.0036(13) 0.0096(13)
    C15 0.0450(14) 0.0369(13) 0.0293(11) 0.0069(10) 0.0005(10) 0.0022(10)
    C16 0.0450(14) 0.0386(13) 0.0307(12) 0.0053(11) 0.0051(10) -0.0016(10)
    C17 0.0450(14) 0.0453(15) 0.0339(12) 0.0053(11) 0.0011(11) 0.0032(11)
    C18 0.0542(15) 0.0396(14) 0.0396(14) 0.0051(12) 0.0043(12) 0.0039(11)
    C19 0.0544(17) 0.0483(16) 0.0545(17) -0.0027(13) 0.0009(13) -0.0054(14)
    C20 0.0520(16) 0.0506(17) 0.0509(16) 0.0033(13) -0.0091(13) -0.0058(14)
    C21 0.0524(15) 0.0469(15) 0.0358(13) 0.0117(12) -0.0025(11) -0.0021(11)
    Cl2 0.0970(6) 0.0540(4) 0.0279(3) 0.0041(4) 0.0030(3) 0.0048(3)
    N4 0.087(2) 0.0554(16) 0.0615(16) 0.0275(14) 0.0091(15) 0.0225(13)
    N5 0.0458(11) 0.0370(11) 0.0270(10) 0.0059(9) 0.0019(8) 0.0045(8)
    N6 0.0505(12) 0.0411(11) 0.0270(10) 0.0079(9) 0.0070(9) 0.0043(9)
    O3 0.119(2) 0.0720(16) 0.0863(17) 0.0297(15) 0.0429(16) 0.0379(14)
    O4 0.194(3) 0.0807(19) 0.151(3) 0.082(2) 0.083(3) 0.066(2)
    C22 0.0675(18) 0.0410(15) 0.0408(14) 0.0077(13) 0.0075(13) 0.0028(12)
    C23 0.083(2) 0.0437(16) 0.0544(18) 0.0159(15) 0.0040(16) -0.0031(14)
    C24 0.0666(19) 0.0547(18) 0.0568(18) 0.0163(15) 0.0124(15) -0.0132(15)
    C25 0.0547(17) 0.0615(18) 0.0471(16) 0.0035(14) 0.0128(13) -0.0052(14)
    C26 0.0478(15) 0.0417(14) 0.0413(14) 0.0038(11) 0.0016(11) 0.0026(11)
    C27 0.0429(13) 0.0379(13) 0.0330(12) 0.0046(10) -0.0013(10) 0.0003(10)
    C28 0.0443(14) 0.0357(13) 0.0296(11) 0.0041(10) 0.0003(10) 0.0053(10)
    C29 0.0444(13) 0.0365(13) 0.0302(11) 0.0060(10) 0.0010(10) 0.0039(10)
    C30 0.0503(14) 0.0334(13) 0.0313(12) 0.0047(11) 0.0016(10) 0.0040(10)
    C31 0.0538(16) 0.0450(15) 0.0407(14) 0.0016(12) 0.0041(12) 0.0050(12)
    C32 0.076(2) 0.0440(16) 0.0474(16) -0.0111(15) 0.0093(15) 0.0098(13)
    C33 0.099(2) 0.0337(14) 0.0455(16) 0.0044(15) -0.0031(16) 0.0085(12)
    C34 0.076(2) 0.0471(17) 0.0515(17) 0.0191(15) -0.0077(15) 0.0054(14)
    C35 0.0551(16) 0.0481(15) 0.0427(14) 0.0093(13) 0.0043(12) 0.0061(12)
    C36 0.0444(14) 0.0376(13) 0.0272(11) 0.0049(10) 0.0003(10) 0.0026(10)
    C37 0.0429(13) 0.0379(13) 0.0294(11) 0.0071(10) -0.0020(10) -0.0011(10)
    C38 0.0452(14) 0.0441(14) 0.0340(12) 0.0103(11) 0.0020(11) 0.0039(11)
    C39 0.0572(16) 0.0428(15) 0.0396(14) 0.0126(12) -0.0023(12) 0.0070(12)
    C40 0.0575(17) 0.0493(16) 0.0513(16) 0.0215(13) -0.0036(13) -0.0022(13)
    C41 0.0485(15) 0.0551(17) 0.0465(15) 0.0129(13) 0.0055(12) -0.0042(13)
    C42 0.0486(15) 0.0445(15) 0.0373(13) 0.0012(12) 0.0014(11) -0.0002(11)
_geom_special_details
;
 All esds (except the esd in the dihedral angle between two l.s. planes)
 are estimated using the full covariance matrix.  The cell esds are taken
 into account individually in the estimation of esds in distances, angles
 and torsion angles; correlations between esds in cell parameters are only
 used when they are defined by crystal symmetry.  An approximate (isotropic)
 treatment of cell esds is used for estimating esds involving l.s. planes.
;
loop_
    _geom_bond_atom_site_label_1
    _geom_bond_atom_site_label_2
    _geom_bond_site_symmetry_2
    _geom_bond_distance
    _geom_bond_publ_flag
    N1 O1 . 1.214(3) ?
    N1 O2 . 1.221(3) ?
    N1 C18 . 1.471(3) ?
    N2 C15 . 1.342(3) ?
    N2 C7 . 1.395(3) ?
    N2 H2 . 0.8600 ?
    N3 C15 . 1.334(3) ?
    N3 C8 . 1.378(3) ?
    N3 H3 . 0.8600 ?
    C1 C2 . 1.384(4) ?
    C1 C6 . 1.395(4) ?
    C1 H1 . 0.9300 ?
    C2 C3 . 1.374(4) ?
    C2 H2A . 0.9300 ?
    C3 C4 . 1.366(4) ?
    C3 H3A . 0.9300 ?
    C4 C5 . 1.389(4) ?
    C4 H4 . 0.9300 ?
    C5 C6 . 1.394(3) ?
    C5 H5 . 0.9300 ?
    C6 C7 . 1.472(3) ?
    C7 C8 . 1.379(3) ?
    C8 C9 . 1.468(3) ?
    C9 C10 . 1.390(4) ?
    C9 C14 . 1.390(4) ?
    C10 C11 . 1.376(4) ?
    C10 H10 . 0.9300 ?
    C11 C12 . 1.368(4) ?
    C11 H11 . 0.9300 ?
    C12 C13 . 1.376(4) ?
    C12 H12 . 0.9300 ?
    C13 C14 . 1.366(4) ?
    C13 H13 . 0.9300 ?
    C14 H14 . 0.9300 ?
    C15 C16 . 1.461(3) ?
    C16 C17 . 1.388(3) ?
    C16 C21 . 1.400(3) ?
    C17 C18 . 1.381(4) ?
    C17 H17 . 0.9300 ?
    C18 C19 . 1.378(4) ?
    C19 C20 . 1.376(4) ?
    C19 H19 . 0.9300 ?
    C20 C21 . 1.387(4) ?
    C20 H20 . 0.9300 ?
    C21 H21 . 0.9300 ?
    N4 O3 . 1.201(3) ?
    N4 O4 . 1.215(3) ?
    N4 C39 . 1.470(3) ?
    N5 C36 . 1.337(3) ?
    N5 C28 . 1.384(3) ?
    N5 H5A . 0.8600 ?
    N6 C36 . 1.336(3) ?
    N6 C29 . 1.381(3) ?
    N6 H6 . 0.8600 ?
    C22 C23 . 1.376(4) ?
    C22 C27 . 1.393(3) ?
    C22 H22 . 0.9300 ?
    C23 C24 . 1.378(4) ?
    C23 H23 . 0.9300 ?
    C24 C25 . 1.373(4) ?
    C24 H24 . 0.9300 ?
    C25 C26 . 1.378(4) ?
    C25 H25 . 0.9300 ?
    C26 C27 . 1.396(3) ?
    C26 H26 . 0.9300 ?
    C27 C28 . 1.468(3) ?
    C28 C29 . 1.379(3) ?
    C29 C30 . 1.469(3) ?
    C30 C31 . 1.388(3) ?
    C30 C35 . 1.392(4) ?
    C31 C32 . 1.381(4) ?
    C31 H31 . 0.9300 ?
    C32 C33 . 1.376(4) ?
    C32 H32 . 0.9300 ?
    C33 C34 . 1.379(4) ?
    C33 H33 . 0.9300 ?
    C34 C35 . 1.385(4) ?
    C34 H34 . 0.9300 ?
    C35 H35 . 0.9300 ?
    C36 C37 . 1.458(3) ?
    C37 C38 . 1.392(3) ?
    C37 C42 . 1.395(3) ?
    C38 C39 . 1.380(3) ?
    C38 H38 . 0.9300 ?
    C39 C40 . 1.385(4) ?
    C40 C41 . 1.379(4) ?
    C40 H40 . 0.9300 ?
    C41 C42 . 1.379(4) ?
    C41 H41 . 0.9300 ?
    C42 H42 . 0.9300 ?
loop_
    _geom_angle_atom_site_label_1
    _geom_angle_atom_site_label_2
    _geom_angle_atom_site_label_3
    _geom_angle_site_symmetry_1
    _geom_angle_site_symmetry_3
    _geom_angle
    _geom_angle_publ_flag
    O1 N1 O2 . . 122.6(3) ?
    O1 N1 C18 . . 118.8(2) ?
    O2 N1 C18 . . 118.6(3) ?
    C15 N2 C7 . . 110.03(19) ?
    C15 N2 H2 . . 125.0 ?
    C7 N2 H2 . . 125.0 ?
    C15 N3 C8 . . 110.7(2) ?
    C15 N3 H3 . . 124.7 ?
    C8 N3 H3 . . 124.7 ?
    C2 C1 C6 . . 120.5(3) ?
    C2 C1 H1 . . 119.8 ?
    C6 C1 H1 . . 119.8 ?
    C3 C2 C1 . . 120.9(3) ?
    C3 C2 H2A . . 119.6 ?
    C1 C2 H2A . . 119.6 ?
    C4 C3 C2 . . 119.3(3) ?
    C4 C3 H3A . . 120.4 ?
    C2 C3 H3A . . 120.4 ?
    C3 C4 C5 . . 121.0(3) ?
    C3 C4 H4 . . 119.5 ?
    C5 C4 H4 . . 119.5 ?
    C4 C5 C6 . . 120.3(3) ?
    C4 C5 H5 . . 119.8 ?
    C6 C5 H5 . . 119.8 ?
    C5 C6 C1 . . 118.1(2) ?
    C5 C6 C7 . . 121.1(2) ?
    C1 C6 C7 . . 120.8(2) ?
    C8 C7 N2 . . 105.8(2) ?
    C8 C7 C6 . . 132.3(2) ?
    N2 C7 C6 . . 121.9(2) ?
    N3 C8 C7 . . 106.5(2) ?
    N3 C8 C9 . . 121.0(2) ?
    C7 C8 C9 . . 132.4(2) ?
    C10 C9 C14 . . 118.7(2) ?
    C10 C9 C8 . . 119.6(2) ?
    C14 C9 C8 . . 121.6(2) ?
    C11 C10 C9 . . 120.2(3) ?
    C11 C10 H10 . . 119.9 ?
    C9 C10 H10 . . 119.9 ?
    C12 C11 C10 . . 120.4(3) ?
    C12 C11 H11 . . 119.8 ?
    C10 C11 H11 . . 119.8 ?
    C11 C12 C13 . . 119.7(3) ?
    C11 C12 H12 . . 120.1 ?
    C13 C12 H12 . . 120.1 ?
    C14 C13 C12 . . 120.6(3) ?
    C14 C13 H13 . . 119.7 ?
    C12 C13 H13 . . 119.7 ?
    C13 C14 C9 . . 120.3(3) ?
    C13 C14 H14 . . 119.9 ?
    C9 C14 H14 . . 119.9 ?
    N3 C15 N2 . . 107.0(2) ?
    N3 C15 C16 . . 125.3(2) ?
    N2 C15 C16 . . 127.7(2) ?
    C17 C16 C21 . . 119.9(2) ?
    C17 C16 C15 . . 121.3(2) ?
    C21 C16 C15 . . 118.8(2) ?
    C18 C17 C16 . . 118.0(2) ?
    C18 C17 H17 . . 121.0 ?
    C16 C17 H17 . . 121.0 ?
    C19 C18 C17 . . 123.0(3) ?
    C19 C18 N1 . . 118.8(2) ?
    C17 C18 N1 . . 118.2(2) ?
    C20 C19 C18 . . 118.6(3) ?
    C20 C19 H19 . . 120.7 ?
    C18 C19 H19 . . 120.7 ?
    C19 C20 C21 . . 120.2(3) ?
    C19 C20 H20 . . 119.9 ?
    C21 C20 H20 . . 119.9 ?
    C20 C21 C16 . . 120.2(3) ?
    C20 C21 H21 . . 119.9 ?
    C16 C21 H21 . . 119.9 ?
    O3 N4 O4 . . 122.5(3) ?
    O3 N4 C39 . . 119.7(2) ?
    O4 N4 C39 . . 117.8(3) ?
    C36 N5 C28 . . 110.09(19) ?
    C36 N5 H5A . . 125.0 ?
    C28 N5 H5A . . 125.0 ?
    C36 N6 C29 . . 110.38(19) ?
    C36 N6 H6 . . 124.8 ?
    C29 N6 H6 . . 124.8 ?
    C23 C22 C27 . . 120.9(3) ?
    C23 C22 H22 . . 119.5 ?
    C27 C22 H22 . . 119.5 ?
    C22 C23 C24 . . 120.2(3) ?
    C22 C23 H23 . . 119.9 ?
    C24 C23 H23 . . 119.9 ?
    C25 C24 C23 . . 119.9(3) ?
    C25 C24 H24 . . 120.0 ?
    C23 C24 H24 . . 120.0 ?
    C24 C25 C26 . . 120.2(3) ?
    C24 C25 H25 . . 119.9 ?
    C26 C25 H25 . . 119.9 ?
    C25 C26 C27 . . 120.9(3) ?
    C25 C26 H26 . . 119.5 ?
    C27 C26 H26 . . 119.5 ?
    C22 C27 C26 . . 117.8(2) ?
    C22 C27 C28 . . 121.4(2) ?
    C26 C27 C28 . . 120.8(2) ?
    C29 C28 N5 . . 106.3(2) ?
    C29 C28 C27 . . 131.8(2) ?
    N5 C28 C27 . . 121.8(2) ?
    C28 C29 N6 . . 106.1(2) ?
    C28 C29 C30 . . 133.4(2) ?
    N6 C29 C30 . . 120.4(2) ?
    C31 C30 C35 . . 119.1(2) ?
    C31 C30 C29 . . 119.5(2) ?
    C35 C30 C29 . . 121.4(2) ?
    C32 C31 C30 . . 120.5(3) ?
    C32 C31 H31 . . 119.7 ?
    C30 C31 H31 . . 119.7 ?
    C33 C32 C31 . . 120.3(3) ?
    C33 C32 H32 . . 119.8 ?
    C31 C32 H32 . . 119.8 ?
    C32 C33 C34 . . 119.5(3) ?
    C32 C33 H33 . . 120.2 ?
    C34 C33 H33 . . 120.2 ?
    C33 C34 C35 . . 120.8(3) ?
    C33 C34 H34 . . 119.6 ?
    C35 C34 H34 . . 119.6 ?
    C34 C35 C30 . . 119.7(3) ?
    C34 C35 H35 . . 120.2 ?
    C30 C35 H35 . . 120.2 ?
    N5 C36 N6 . . 107.1(2) ?
    N5 C36 C37 . . 127.9(2) ?
    N6 C36 C37 . . 125.0(2) ?
    C38 C37 C42 . . 119.8(2) ?
    C38 C37 C36 . . 121.0(2) ?
    C42 C37 C36 . . 119.2(2) ?
    C39 C38 C37 . . 117.9(2) ?
    C39 C38 H38 . . 121.0 ?
    C37 C38 H38 . . 121.0 ?
    C38 C39 C40 . . 122.9(2) ?
    C38 C39 N4 . . 118.3(2) ?
    C40 C39 N4 . . 118.8(2) ?
    C41 C40 C39 . . 118.5(2) ?
    C41 C40 H40 . . 120.8 ?
    C39 C40 H40 . . 120.8 ?
    C42 C41 C40 . . 120.1(3) ?
    C42 C41 H41 . . 120.0 ?
    C40 C41 H41 . . 120.0 ?
    C41 C42 C37 . . 120.8(2) ?
    C41 C42 H42 . . 119.6 ?
    C37 C42 H42 . . 119.6 ?
loop_
    _geom_hbond_atom_site_label_D
    _geom_hbond_atom_site_label_H
    _geom_hbond_atom_site_label_A
    _geom_hbond_site_symmetry_A
    _geom_hbond_distance_DH
    _geom_hbond_distance_HA
    _geom_hbond_distance_DA
    _geom_hbond_angle_DHA
    N3 H3 Cl1 . 0.86 2.30 3.066(2) 147.7
    N5 H5A Cl1 . 0.86 2.20 3.045(2) 165.5
    N6 H6 Cl2 . 0.86 2.31 3.061(2) 146.2
    N2 H2 Cl2 1_554 0.86 2.21 3.048(2) 163.4
data_global
_journal_date_recd_electronic     2008-09-12
_journal_date_accepted     2008-09-18
_journal_name_full     'Acta Crystallographica, Section E'
_journal_year     2008
_journal_volume     64
_journal_issue     10
_journal_page_first     o1987
_journal_page_last     o1987
_journal_paper_category     QO
_journal_coeditor_code     DN2374
_publ_contact_author_name     'Dr Cui, Li-Jing'
_publ_contact_author_address
;
Ordered Matter Science Research Center, College of Chemistry and Chemical
Engineering, Southeast University,
Nanjing 210096, People's Republic of China
;
_publ_contact_author_email     'fudavid88@yahoo.com.cn'
_publ_contact_author_fax     '862552090626'
_publ_contact_author_phone     '862552090626'
_publ_section_title
;
2-(3-Nitrophenyl)-4,5-diphenyl-1<i>H</i>-imidazol-3-ium chloride
;
loop_
    _publ_author_name
    _publ_author_footnote
    _publ_author_address
    'Cui, Li-Jing' .
;
Ordered Matter Science Research Center, College of Chemistry and Chemical
Engineering, Southeast University,
Nanjing 210096, People's Republic of China
;
