# Supplementary material for: 2-(3-Nitro­phen­yl)-4,5-diphenyl-1H-imidazol-3-ium chloride
Source: Acta Crystallogr Sect E Struct Rep Online. 2008 Sep 24;64(Pt 10):o1987. doi: 10.1107/S160053680803002X (PMC2959275; doi:10.1107/S160053680803002X)
Supplement: Supplementary file 2 [file e-64-o1987-Isup2.hkl]

#
# h,k,l, Fc-squared, Fo-squared, sigma(Fo-squared) and status flag
#
data_I
_shelx_title ' I in space group P -1'
_shelx_refln_list_code          4
_shelx_F_calc_maximum      194.35
_exptl_crystal_F_000       784.00
_reflns_d_resolution_high  0.7786
 
loop_
 _symmetry_equiv_pos_as_xyz
 'x, y, z'
 '-x, -y, -z'
 
_cell_length_a     9.7265
_cell_length_b    12.3640
_cell_length_c    15.5110
_cell_angle_alpha  91.970
_cell_angle_beta   90.150
_cell_angle_gamma  95.840
 
_shelx_F_squared_multiplier     1.000
 
loop_
 _refln_index_h
 _refln_index_k
 _refln_index_l
 _refln_F_squared_calc
 _refln_F_squared_meas
 _refln_F_squared_sigma
 _refln_observed_status
   2   0   0      512.60      476.75      5.12 o
   3   0   0     1187.51     1115.72     14.57 o
   4   0   0     1612.90     1677.07     19.55 o
   5   0   0      368.39      379.45      9.33 o
   6   0   0      304.62      294.25      8.62 o
   7   0   0      241.32      273.52     13.20 o
   8   0   0       94.85       72.15      8.73 o
   9   0   0       85.67       71.60      7.49 o
  10   0   0       10.66       11.29      5.43 o
  11   0   0       19.77       26.78      7.68 o
  12   0   0        1.23        6.59      7.27 o
 -12   1   0        3.76        4.55      7.24 o
 -11   1   0        8.54       19.81      8.01 o
 -10   1   0       16.82       25.44      8.45 o
  -9   1   0       28.92       29.14      5.82 o
  -8   1   0       19.99       30.33      5.65 o
  -7   1   0        0.25        4.33      2.97 o
  -6   1   0       81.05       70.19      7.42 o
  -5   1   0       80.20       82.13      5.58 o
  -4   1   0     1640.40     1721.74     19.77 o
  -3   1   0     1323.05     1280.17     16.31 o
  -2   1   0     5448.08     5084.82     36.08 o
   2   1   0    19640.54    17955.42     73.20 o
   3   1   0       38.29       31.91      3.22 o
   4   1   0      381.09      369.33      7.43 o
   5   1   0      103.99      110.76     15.68 o
   6   1   0        0.62        6.92      2.84 o
   7   1   0       72.56       83.20      8.21 o
   8   1   0        0.20        6.37      3.17 o
   9   1   0      245.88      181.30     24.16 o
  10   1   0       85.17       46.25     19.12 o
  11   1   0        6.51        4.45      4.99 o
  12   1   0        7.85       24.35     12.58 o
 -12   2   0       17.35       18.80      8.04 o
 -11   2   0        9.02        7.42      9.03 o
 -10   2   0       19.12        9.04     10.12 o
  -9   2   0      128.53      118.14     12.83 o
  -8   2   0       59.93       60.10      9.67 o
  -7   2   0      195.00      229.65     18.68 o
  -6   2   0      199.96      198.45      6.77 o
  -5   2   0      412.68      429.57      9.21 o
  -4   2   0      319.98      298.81      8.17 o
  -3   2   0       58.51       47.93      5.08 o
  -2   2   0    20217.63    18607.47    218.80 o
  -1   2   0      887.99      804.30      7.87 o
   0   2   0     5313.14     4673.88     18.00 o
   1   2   0      803.14      678.03     12.44 o
   2   2   0     7827.00     7495.19     47.10 o
   3   2   0       87.48       92.26     10.72 o
   4   2   0     1979.86     2240.47     35.66 o
   5   2   0     1206.45     1219.33     20.69 o
   6   2   0      287.82      324.68     12.83 o
   7   2   0      789.51      847.20     29.75 o
   8   2   0       57.20       59.19      6.33 o
   9   2   0       98.66       79.42      9.15 o
  10   2   0       53.66       44.71      7.29 o
  11   2   0        0.55       -0.37      6.66 o
  12   2   0        0.35        3.94     12.21 o
 -12   3   0        0.31        3.21      9.18 o
 -11   3   0       14.41       19.86     12.54 o
 -10   3   0       36.77       40.09      8.16 o
  -9   3   0       22.83        6.16      6.33 o
  -8   3   0        8.37       11.34      3.39 o
  -7   3   0       57.61       58.97      4.72 o
  -6   3   0       48.35       58.87      6.13 o
  -5   3   0      418.41      401.40      9.24 o
  -4   3   0     2384.73     2656.17     28.59 o
  -3   3   0       15.08       17.73      6.11 o
  -2   3   0     5587.35     5419.65     40.54 o
  -1   3   0        3.54        9.52     13.75 o
   0   3   0    14776.25    13784.72     74.94 o
   1   3   0      345.85      349.51      7.39 o
   2   3   0     4847.70     4722.04     41.10 o
   3   3   0     1050.28     1132.73     16.36 o
   4   3   0     1404.13     1702.66     25.10 o
   5   3   0      634.25      699.61     15.11 o
   6   3   0      271.28      298.92      9.12 o
   7   3   0       25.50       20.78      4.28 o
   8   3   0      303.64      325.88     11.48 o
   9   3   0       88.42       78.27      7.96 o
  10   3   0        0.37        5.44      4.18 o
  11   3   0        4.93        4.17      8.48 o
 -12   4   0        3.06       -0.89      6.01 o
 -11   4   0        7.63       20.19     13.12 o
 -10   4   0       99.61       96.25     11.31 o
  -9   4   0      257.04      285.05     37.07 o
  -8   4   0       56.09       61.58      6.42 o
  -7   4   0      949.88     1079.40     31.05 o
  -6   4   0      488.94      574.71      9.99 o
  -5   4   0       72.86       63.78      6.72 o
  -4   4   0     1425.70     1569.45     48.31 o
  -3   4   0     1480.83     1537.93     18.16 o
  -2   4   0     2795.12     2635.72     27.08 o
  -1   4   0      634.47      558.13     15.96 o
   0   4   0      294.95      291.47      5.66 o
   1   4   0       34.17       30.56     11.66 o
   2   4   0      304.82      261.03      8.28 o
   3   4   0      320.94      371.90     15.40 o
   4   4   0        0.59        5.44      2.39 o
   5   4   0       71.82      100.22     12.95 o
   6   4   0       13.55       12.30      4.20 o
   7   4   0        6.05        5.51      2.77 o
   8   4   0       75.72       82.93     10.76 o
   9   4   0       21.18       15.73      4.58 o
  10   4   0        4.79        3.39      5.45 o
  11   4   0        4.72        3.94      6.36 o
 -12   5   0        3.59       -7.60      7.60 o
 -11   5   0        1.94        1.93      8.12 o
 -10   5   0       36.86       47.22     10.32 o
  -9   5   0        1.70       -6.98      6.98 o
  -8   5   0      129.04      120.24     16.16 o
  -7   5   0       65.08       59.46      6.53 o
  -6   5   0      135.77      131.75     13.92 o
  -5   5   0      842.48      897.19     22.15 o
  -4   5   0       58.12       63.09      5.32 o
  -3   5   0      116.59      164.70     12.40 o
  -2   5   0      145.13      152.06      7.49 o
  -1   5   0      428.24      420.53      7.64 o
   0   5   0     3221.56     3498.08     26.46 o
   1   5   0      168.82      175.18     15.89 o
   2   5   0      857.79      862.50     16.37 o
   3   5   0       63.74       72.89      6.60 o
   4   5   0       22.82       27.64      3.21 o
   5   5   0        5.05       18.74      4.18 o
   6   5   0       13.04       14.57     13.09 o
   7   5   0        4.83        4.62      4.40 o
   8   5   0       29.74       27.38      4.68 o
   9   5   0        0.35        2.88      3.57 o
  10   5   0       13.53        4.02      6.18 o
  11   5   0       13.47       20.62      8.99 o
 -11   6   0        7.82        7.72      5.22 o
 -10   6   0        0.05       -1.26      4.02 o
  -9   6   0      118.70      130.52     16.33 o
  -8   6   0      229.02      251.07     50.00 o
  -7   6   0       23.63       22.79      4.98 o
  -6   6   0       12.09        4.88      3.46 o
  -5   6   0       74.86       65.70      8.05 o
  -4   6   0       19.16       17.82      2.91 o
  -3   6   0        0.73        3.37      3.26 o
  -2   6   0     1756.87     1775.19     22.30 o
  -1   6   0      187.00      160.70      9.41 o
   0   6   0      333.35      330.61      8.33 o
   1   6   0      436.50      388.62     19.85 o
   2   6   0      576.35      557.45     11.73 o
   3   6   0      373.22      348.21      8.35 o
   4   6   0       90.87       80.23      7.90 o
   5   6   0      329.21      313.47      8.40 o
   6   6   0       46.47       44.88      5.54 o
   7   6   0        1.77        0.33      4.24 o
   8   6   0        0.16        0.66      3.75 o
   9   6   0        0.44        6.61      5.22 o
  10   6   0        2.64        7.31      6.67 o
  11   6   0        7.41       15.43      9.79 o
 -11   7   0        3.47        2.14     11.55 o
 -10   7   0        9.44       13.94     14.51 o
  -9   7   0        5.33       17.49      5.80 o
  -8   7   0       21.40       22.97      6.29 o
  -7   7   0        0.19       -4.01      4.01 o
  -6   7   0       36.12       53.37      9.36 o
  -5   7   0      277.30      302.57     12.05 o
  -4   7   0       80.54       86.66      7.07 o
  -3   7   0      352.10      361.98      9.97 o
  -2   7   0        8.03        6.64      5.63 o
  -1   7   0      918.72      803.91     15.76 o
   0   7   0       60.79       85.79      8.33 o
   1   7   0      441.22      398.92      9.96 o
   2   7   0       17.45       10.49      4.53 o
   3   7   0      448.30      423.53     11.47 o
   4   7   0        1.15        4.48      3.06 o
   5   7   0      128.51      124.79     11.05 o
   6   7   0        0.30        4.69      3.15 o
   7   7   0       81.46       90.19      8.90 o
   8   7   0       89.93      133.73     20.69 o
   9   7   0       42.01       49.62     10.71 o
  10   7   0        0.42       -4.42      8.06 o
 -11   8   0       31.57        3.54      8.29 o
 -10   8   0       10.41        4.07     12.58 o
  -9   8   0        4.14       15.59      5.46 o
  -8   8   0        3.13        3.94      7.16 o
  -7   8   0        0.79        0.98      6.79 o
  -6   8   0       87.83       86.50      9.09 o
  -5   8   0        3.95       10.16      3.50 o
  -4   8   0       33.81       38.24      7.53 o
  -3   8   0      664.88      653.87     14.65 o
  -2   8   0        3.80        2.61      5.64 o
  -1   8   0      177.16      197.12     10.10 o
   0   8   0      108.95      142.74     11.92 o
   1   8   0      228.93      267.53     17.45 o
   2   8   0       23.82       18.07      5.84 o
   3   8   0       16.64       22.05      5.39 o
   4   8   0      156.21      173.99     12.23 o
   5   8   0      173.37      176.81     17.07 o
   6   8   0       20.08       21.21      4.14 o
   7   8   0       47.35       33.63     10.58 o
   8   8   0        3.73       12.57      7.13 o
   9   8   0       25.68       21.91     17.77 o
  10   8   0        7.70       14.64      6.07 o
 -10   9   0        0.57       13.41      7.00 o
  -9   9   0       12.53       15.61     14.62 o
  -8   9   0       53.67       65.73     17.47 o
  -7   9   0       65.83       81.44     11.60 o
  -6   9   0       48.29       50.68      6.05 o
  -5   9   0      393.77      410.20     17.41 o
  -4   9   0      242.89      238.28     29.87 o
  -3   9   0        2.48        3.01      5.25 o
  -2   9   0        2.28        9.47      4.53 o
  -1   9   0      148.62      136.91     11.77 o
   0   9   0      121.99      152.05     10.78 o
   1   9   0      254.40      217.86      8.71 o
   2   9   0      117.00      114.09      7.06 o
   3   9   0       18.40       10.21      7.24 o
   4   9   0        8.63        6.92      4.35 o
   5   9   0      214.79      181.98     19.14 o
   6   9   0       10.98       24.17      6.03 o
   7   9   0       14.58       10.81      6.40 o
   8   9   0        0.18        6.35      7.64 o
   9   9   0        0.03       -0.70     12.58 o
 -10  10   0        1.32        5.96     19.23 o
  -9  10   0       59.34       68.29     11.48 o
  -8  10   0       25.42       17.77      8.19 o
  -7  10   0       56.35       45.06     12.45 o
  -6  10   0        8.42        3.43      8.68 o
  -5  10   0      382.46      334.05     18.06 o
  -4  10   0       17.06       24.14      7.15 o
  -3  10   0      136.22      140.78     17.27 o
  -2  10   0      203.30      227.74     15.46 o
  -1  10   0      252.54      257.00     14.10 o
   0  10   0      332.17      359.67     13.18 o
   1  10   0      169.75      158.46     13.71 o
   2  10   0      272.28      303.05     28.44 o
   3  10   0      588.16      582.90     44.98 o
   4  10   0      218.04      234.78     20.72 o
   5  10   0        5.71        5.15      6.24 o
   6  10   0       47.68       51.67      7.71 o
   7  10   0        8.21        2.26      4.78 o
   8  10   0       23.81       19.66      5.86 o
  -9  11   0        2.77        8.42      5.23 o
  -8  11   0        0.36       -2.15     11.66 o
  -7  11   0       18.36       11.80      4.86 o
  -6  11   0       10.32       10.23      6.10 o
  -5  11   0       76.37       74.13      7.70 o
  -4  11   0      252.56      260.76     21.96 o
  -3  11   0      696.76      674.22     19.05 o
  -2  11   0       95.97       90.75      7.97 o
  -1  11   0      120.09      115.18     13.30 o
   0  11   0       86.50      105.31     11.41 o
   1  11   0       82.34       67.74      8.29 o
   2  11   0       18.18       24.55      7.66 o
   3  11   0       23.69        6.55      6.18 o
   4  11   0        0.07        1.30      5.59 o
   5  11   0      170.14      170.68     40.84 o
   6  11   0        2.27        5.79      7.20 o
   7  11   0        2.19       10.53     14.15 o
   8  11   0        9.81       13.40      6.47 o
  -9  12   0        0.67      -10.16     12.43 o
  -8  12   0        6.44       12.36      9.29 o
  -7  12   0        2.05        7.82      4.58 o
  -6  12   0       26.36       22.61      8.77 o
  -5  12   0       81.76       69.18      7.95 o
  -4  12   0       13.97       11.10      6.59 o
  -3  12   0        5.94        4.60      8.02 o
  -2  12   0       21.19       17.33      4.27 o
  -1  12   0      499.73      515.22     39.96 o
   0  12   0        8.36        8.64      5.15 o
   1  12   0      755.42      825.45     19.60 o
   2  12   0        0.32        6.39      3.83 o
   3  12   0        8.13       17.24      4.99 o
   4  12   0       71.03       76.48     16.82 o
   5  12   0        4.79        5.68      4.84 o
   6  12   0        4.20        3.17      5.87 o
   7  12   0       20.81       27.54     10.79 o
  -8  13   0       16.96       35.75     17.55 o
  -7  13   0        1.03       13.60      9.44 o
  -6  13   0       14.46        4.84      4.70 o
  -5  13   0        7.29       16.88      5.16 o
  -4  13   0      143.69      113.30     13.61 o
  -3  13   0       24.50       29.19      6.03 o
  -2  13   0       16.77       20.33      3.93 o
  -1  13   0      405.41      431.35     26.77 o
   0  13   0       82.29       98.38     18.70 o
   1  13   0      242.14      214.74     19.80 o
   2  13   0       19.28        5.96      4.89 o
   3  13   0        6.62        4.21      5.42 o
   4  13   0       12.43        9.58      6.16 o
   5  13   0       49.83       44.49      9.59 o
   6  13   0       17.35       13.91     10.12 o
  -6  14   0        1.59       21.71      7.02 o
  -5  14   0       44.61       38.08      7.96 o
  -4  14   0        9.11       -4.34      7.05 o
  -3  14   0        1.51        5.92      7.65 o
  -2  14   0        2.05       13.24      6.06 o
  -1  14   0       76.50       74.14     50.82 o
   0  14   0        0.15        0.52      5.20 o
   1  14   0       25.59       34.00      6.87 o
   2  14   0        0.50        3.94     10.46 o
   3  14   0        7.40        7.68      7.09 o
   4  14   0        1.22       14.33     13.01 o
  -5  15   0       10.46       20.55     18.90 o
  -4  15   0        1.03       18.78     11.92 o
  -3  15   0        0.01        8.93      4.16 o
  -2  15   0        4.91        2.78      5.28 o
  -1  15   0        0.11       -4.10     10.93 o
   0  15   0        8.32       17.99     13.75 o
   1  15   0        0.00       25.96     11.33 o
   2  15   0       14.47       38.90     13.38 o
  -2 -15   1        3.04        8.55     10.53 o
  -1 -15   1        5.46        5.63     13.38 o
   0 -15   1        0.12        4.78      5.18 o
   1 -15   1        4.37       12.68      5.67 o
   2 -15   1       29.93       17.46      5.93 o
   3 -15   1        0.61        9.77      7.01 o
   4 -15   1        1.60        6.11     11.55 o
   5 -15   1       69.16       57.65     10.35 o
  -4 -14   1        1.09        5.55     10.82 o
  -3 -14   1        6.43        3.80      9.58 o
  -2 -14   1       36.89       60.39     17.84 o
  -1 -14   1        3.74       13.55      7.53 o
   0 -14   1        0.06       -7.15      7.15 o
   1 -14   1        8.27       11.41      5.43 o
   2 -14   1        0.22        5.19      5.63 o
   3 -14   1       89.96       79.06     11.69 o
   4 -14   1       31.70       30.13     11.26 o
   5 -14   1       28.54       22.98      7.90 o
   6 -14   1        2.44       18.21     12.79 o
  -6 -13   1        0.23       -2.78     12.06 o
  -5 -13   1       51.07       19.07      8.80 o
  -4 -13   1       46.67       38.65      9.32 o
  -3 -13   1      184.07      185.35     39.85 o
  -2 -13   1        0.02        3.03      4.14 o
  -1 -13   1      121.03      106.25     15.66 o
   0 -13   1        7.03        7.89      5.62 o
   1 -13   1      165.95      150.66     21.41 o
   2 -13   1       61.14       75.21     11.22 o
   3 -13   1      137.30      153.50     20.54 o
   4 -13   1       34.17       35.90     11.73 o
   5 -13   1       67.97       73.55     14.74 o
   6 -13   1        0.64        8.38     12.90 o
   8 -13   1        9.25       14.25     12.14 o
  -7 -12   1       26.22       25.98      5.10 o
  -6 -12   1        0.26       -0.72      6.27 o
  -5 -12   1        9.91       -0.78      5.71 o
  -4 -12   1       36.21       46.71     11.17 o
  -3 -12   1       33.71       37.35      6.90 o
  -2 -12   1       82.01       69.83     10.42 o
  -1 -12   1       65.59       45.95      6.32 o
   0 -12   1        6.92       12.53      4.51 o
   1 -12   1      263.03      244.96     14.81 o
   2 -12   1        9.22        5.71      3.41 o
   3 -12   1        1.51        5.84      2.83 o
   4 -12   1       10.21        5.94      3.98 o
   5 -12   1      101.62       92.26     13.05 o
   6 -12   1        6.59        2.79      5.04 o
   7 -12   1       36.37       40.29     29.46 o
   8 -12   1       19.76       -7.68     12.06 o
   9 -12   1       14.25       13.38      6.29 o
  -8 -11   1        3.25        5.00      5.33 o
  -7 -11   1       45.76       50.65     18.10 o
  -6 -11   1        8.57        6.41     11.44 o
  -5 -11   1      166.76      175.07     18.24 o
  -4 -11   1       15.11       10.54      4.61 o
  -3 -11   1       75.19       81.98      9.69 o
  -2 -11   1       22.18       13.52      4.36 o
  -1 -11   1     1136.28     1220.02     23.38 o
   0 -11   1        4.80        8.80      4.34 o
   1 -11   1      872.51      875.30     17.29 o
   2 -11   1      335.26      347.21     17.75 o
   3 -11   1     1060.70     1138.98     49.75 o
   4 -11   1      203.78      194.90     11.23 o
   5 -11   1       97.20       86.78     14.09 o
   6 -11   1      192.14      146.05     21.07 o
   7 -11   1        0.22        5.92      7.11 o
   8 -11   1       13.85       21.60     10.86 o
   9 -11   1        3.18       20.91      6.94 o
  -8 -10   1        2.54       20.61     12.10 o
  -7 -10   1       31.48       32.88      7.67 o
  -6 -10   1       59.76       52.55      9.63 o
  -5 -10   1       64.10       56.56      7.85 o
  -4 -10   1      141.41      115.96     11.25 o
  -3 -10   1     1053.27     1146.21     41.96 o
  -2 -10   1      154.40      154.36     13.73 o
  -1 -10   1       72.91       84.38      8.82 o
   0 -10   1        1.41        1.33      6.17 o
   1 -10   1        1.39        6.03      5.51 o
   2 -10   1       12.40       16.08      6.30 o
   3 -10   1      384.37      372.82     14.50 o
   4 -10   1        0.22       -1.50      6.97 o
   5 -10   1     1033.75     1053.51     26.09 o
   6 -10   1      113.24      138.01     14.15 o
   7 -10   1        3.08        4.60      3.24 o
   8 -10   1      205.36      195.87     38.05 o
   9 -10   1       27.79       21.97      8.68 o
  10 -10   1       41.68       91.40     24.20 o
  -9  -9   1       12.61       10.41      5.02 o
  -8  -9   1       12.92       19.16     16.89 o
  -7  -9   1        5.55       12.48      5.20 o
  -6  -9   1       83.53       73.23      7.86 o
  -5  -9   1      614.23      640.70     31.49 o
  -4  -9   1       11.02        6.72      3.68 o
  -3  -9   1      162.33      161.83     12.50 o
  -2  -9   1       69.39       79.14      8.68 o
  -1  -9   1       36.70       46.22      7.55 o
   0  -9   1        4.79        8.99      7.52 o
   1  -9   1       87.17       91.03      9.55 o
   2  -9   1      101.97       96.85      8.11 o
   3  -9   1       90.83       85.33     11.88 o
   4  -9   1      386.70      395.69     11.78 o
   5  -9   1      196.69      191.23     10.72 o
   6  -9   1      274.58      244.20     31.39 o
   7  -9   1      160.32      137.81     11.12 o
   8  -9   1        0.10       16.67      6.39 o
   9  -9   1       35.52       23.75     11.84 o
  10  -9   1       46.39       37.15      6.88 o
 -10  -8   1        1.11       13.45      7.38 o
  -9  -8   1        2.68       -4.10     13.78 o
  -8  -8   1       80.01       81.76     15.18 o
  -7  -8   1       31.39       26.04      8.51 o
  -6  -8   1      248.62      220.21     26.33 o
  -5  -8   1      565.61      506.53     33.69 o
  -4  -8   1      420.05      464.27     20.02 o
  -3  -8   1      276.67      259.06     13.76 o
  -2  -8   1        1.54       -3.90      4.60 o
  -1  -8   1      167.67      183.17      9.71 o
   0  -8   1        0.79        4.87      2.82 o
   1  -8   1       37.57       49.84      7.89 o
   2  -8   1       15.17       11.47      4.06 o
   3  -8   1       54.61       41.90      5.19 o
   4  -8   1       12.64       13.88      5.92 o
   5  -8   1       45.50       54.96      5.06 o
   6  -8   1       47.99       61.02      8.64 o
   7  -8   1      542.29      528.58     42.84 o
   8  -8   1       85.63       87.33     12.31 o
   9  -8   1        1.32        5.02      9.47 o
  10  -8   1       14.48        8.35      6.51 o
  11  -8   1        4.80       15.67      6.00 o
 -10  -7   1       35.31       37.26      9.98 o
  -9  -7   1       36.25       33.17      6.50 o
  -8  -7   1       40.72       37.10      8.21 o
  -7  -7   1      158.49      145.83      8.22 o
  -6  -7   1       93.92       99.90      9.10 o
  -5  -7   1        6.46       13.96      7.50 o
  -4  -7   1        0.93        3.43      2.77 o
  -3  -7   1        7.36       -2.65      3.86 o
  -2  -7   1        1.22        1.05      3.57 o
  -1  -7   1        0.83       -0.08      5.15 o
   0  -7   1        7.75        9.81      4.11 o
   1  -7   1       24.26       18.88      4.35 o
   2  -7   1       99.05      111.74      8.50 o
   3  -7   1       22.61       18.80      4.36 o
   4  -7   1      126.49      154.85      9.53 o
   5  -7   1      133.50      125.79      6.97 o
   6  -7   1        2.58       12.81      5.85 o
   7  -7   1      172.18      152.94     20.77 o
   8  -7   1        1.19        6.84      8.34 o
   9  -7   1       22.65       15.67      7.47 o
  10  -7   1        4.27        5.80      5.29 o
  11  -7   1        0.00        9.50      6.86 o
 -10  -6   1       26.12       19.56      8.75 o
  -9  -6   1        5.91        5.27      5.93 o
  -8  -6   1       61.15       58.84      9.57 o
  -7  -6   1      344.77      349.48     20.88 o
  -6  -6   1      129.70      133.41     10.86 o
  -5  -6   1      161.16      153.41      9.09 o
  -4  -6   1       34.69       56.94      4.93 o
  -3  -6   1       15.11       18.82      3.23 o
  -2  -6   1      525.35      555.62     17.87 o
  -1  -6   1      662.78      830.43     18.77 o
   0  -6   1        3.43        6.26      3.76 o
   1  -6   1     1335.27     1565.94     31.12 o
   2  -6   1      121.96      122.41      9.73 o
   3  -6   1     2611.75     2710.66     34.33 o
   4  -6   1      213.71      208.69      9.54 o
   5  -6   1       48.75       33.59      4.85 o
   6  -6   1        0.30        3.00      2.64 o
   7  -6   1       10.30       11.05      4.26 o
   8  -6   1       45.42       53.04      6.63 o
   9  -6   1        2.77       13.26      6.65 o
  10  -6   1        7.07       23.31      6.33 o
  11  -6   1        0.65       15.14     14.95 o
 -11  -5   1        5.33       11.99     16.75 o
 -10  -5   1        8.74       18.72      8.33 o
  -9  -5   1        1.10        5.08      4.19 o
  -8  -5   1        7.45       12.69      3.24 o
  -7  -5   1      236.26      235.55     24.95 o
  -6  -5   1        1.19        5.44      3.52 o
  -5  -5   1      103.16      112.92      8.71 o
  -4  -5   1       22.98       17.61      7.08 o
  -3  -5   1     2260.97     2385.24     38.43 o
  -2  -5   1        3.43        5.07      2.86 o
  -1  -5   1      160.32      175.18      7.92 o
   0  -5   1       18.31       17.57      4.22 o
   1  -5   1       47.99       42.06      4.14 o
   2  -5   1        7.31        3.45      3.03 o
   3  -5   1      473.34      495.31     13.88 o
   4  -5   1     2316.75     2505.74     33.43 o
   5  -5   1      185.71      172.93     18.75 o
   6  -5   1      245.53      236.39      8.14 o
   7  -5   1        7.21        6.61      5.34 o
   8  -5   1       88.28       75.18      9.48 o
   9  -5   1       23.37       22.65      6.64 o
  10  -5   1        8.84       11.35      5.74 o
  11  -5   1        0.00        7.97      7.27 o
  12  -5   1       16.87       12.06      6.66 o
 -11  -4   1        0.57      -11.62     11.62 o
 -10  -4   1        0.06        0.77      3.73 o
  -9  -4   1        4.98        6.65      3.14 o
  -8  -4   1       37.74       43.96      5.42 o
  -7  -4   1        1.12        4.75      2.63 o
  -6  -4   1       21.27       22.43      5.30 o
  -5  -4   1       85.85       82.03      7.67 o
  -4  -4   1     2983.92     3344.06     40.78 o
  -3  -4   1     1106.61     1100.62     18.54 o
  -2  -4   1      171.64      139.34      9.58 o
  -1  -4   1      632.22      586.48      7.89 o
   0  -4   1        0.04       -3.72      3.77 o
   1  -4   1      161.83      152.21      4.66 o
   2  -4   1      260.27      244.07      5.54 o
   3  -4   1      662.32      639.66     17.11 o
   4  -4   1      866.15      884.45     15.85 o
   5  -4   1       33.51       43.33      6.67 o
   6  -4   1      470.78      514.06     14.65 o
   7  -4   1        2.83        6.79      2.97 o
   8  -4   1      167.99      192.75     19.89 o
   9  -4   1      238.98      263.58     19.88 o
  10  -4   1       20.08       16.75      6.83 o
  11  -4   1       54.58       67.28     11.31 o
  12  -4   1        0.35       -0.61      9.55 o
 -11  -3   1        0.02        5.92      8.40 o
 -10  -3   1       11.85       14.78      7.02 o
  -9  -3   1        5.01        5.07      4.30 o
  -8  -3   1       78.18       90.16     10.91 o
  -7  -3   1       13.25       12.66      4.60 o
  -6  -3   1      219.24      222.10     11.16 o
  -5  -3   1       34.84       34.76      3.16 o
  -4  -3   1      616.54      674.68     24.18 o
  -3  -3   1       85.50       74.52      5.97 o
  -2  -3   1       65.56       62.22      4.61 o
  -1  -3   1       13.86       10.90      4.67 o
   0  -3   1        9.61       17.85      4.06 o
   1  -3   1      161.86      153.51      4.46 o
   2  -3   1       79.95       67.24      8.29 o
   3  -3   1     2104.23     2082.91     22.54 o
   4  -3   1      199.71      198.56      9.08 o
   5  -3   1       13.69       18.82      5.55 o
   6  -3   1      873.25      909.61     18.45 o
   7  -3   1        5.49        9.22      3.78 o
   8  -3   1      210.86      248.84     13.44 o
   9  -3   1       10.12        8.34      7.81 o
  10  -3   1       93.83      131.10     15.05 o
  11  -3   1       41.79       40.15      8.63 o
  12  -3   1        6.58       10.66      6.16 o
 -12  -2   1       16.51       13.67     13.09 o
 -11  -2   1        0.01        1.02      4.09 o
 -10  -2   1       15.29        9.10      5.95 o
  -9  -2   1      163.59      154.31      9.43 o
  -8  -2   1      111.91      102.09     12.53 o
  -7  -2   1        6.68        7.89      4.62 o
  -6  -2   1      788.40      838.85     17.02 o
  -5  -2   1       53.07       66.27      7.45 o
  -4  -2   1      463.98      443.89      9.88 o
  -3  -2   1     2280.60     2337.38     41.52 o
  -2  -2   1      102.57       90.55      6.93 o
  -1  -2   1     1235.54     1227.48     16.76 o
   0  -2   1        0.01        2.29      2.37 o
   1  -2   1     1141.12     1073.86     11.08 o
   2  -2   1     2494.48     2260.27     23.53 o
   3  -2   1      613.42      539.02      8.92 o
   4  -2   1       34.76       57.84      6.43 o
   5  -2   1       84.85      100.10     11.99 o
   6  -2   1      540.96      610.95     25.08 o
   7  -2   1      206.97      243.24     24.18 o
   8  -2   1      308.51      331.91     21.59 o
   9  -2   1       26.34       25.96      6.71 o
  10  -2   1       46.92       59.57     10.74 o
  11  -2   1        3.73        5.78     10.46 o
  12  -2   1       11.17       17.98      8.04 o
 -12  -1   1        4.38       30.70     17.77 o
 -11  -1   1       33.12       42.35     10.64 o
 -10  -1   1        2.29        4.22     11.81 o
  -9  -1   1       44.94       48.20     11.08 o
  -8  -1   1      207.24      214.21     21.89 o
  -7  -1   1       42.91       35.67      6.06 o
  -6  -1   1      720.24      764.92     19.68 o
  -5  -1   1       16.75       20.44      4.99 o
  -4  -1   1       72.26       88.68      5.36 o
  -3  -1   1     1720.32     1527.12     17.12 o
  -2  -1   1     1550.26     1426.55    172.60 o
  -1  -1   1       40.41       28.94      1.76 o
   1  -1   1        8.50       10.15      1.32 o
   2  -1   1     2476.50     2359.00     23.97 o
   3  -1   1     1375.80     1326.42     17.46 o
   4  -1   1     1143.85     1085.24     15.72 o
   5  -1   1      161.68      149.25      6.09 o
   6  -1   1      619.05      600.91     13.60 o
   7  -1   1       34.49       44.01      5.98 o
   8  -1   1      207.98      239.66     12.24 o
   9  -1   1       51.21       56.47      9.03 o
  10  -1   1        0.43       -5.86      6.47 o
  11  -1   1       35.40       39.51     10.49 o
  12  -1   1        4.21       -4.77      7.25 o
 -12   0   1        7.12        0.58      4.06 o
 -11   0   1       60.88       65.66     23.00 o
 -10   0   1      176.98      208.34     23.16 o
  -9   0   1      104.66      108.87     16.89 o
  -8   0   1      262.97      261.48     13.43 o
  -7   0   1      197.12      228.99     16.42 o
  -6   0   1      461.34      521.58     20.73 o
  -5   0   1        0.04        1.97      4.75 o
  -4   0   1      627.17      593.96     14.89 o
  -3   0   1      469.75      435.02      5.95 o
  -2   0   1     8062.38     7502.60     50.67 o
  -1   0   1        0.23        4.61      1.41 o
   1   0   1        1.21        0.08      1.27 o
   2   0   1      544.02      495.19      7.01 o
   3   0   1       96.51       81.89      9.70 o
   4   0   1     2062.18     2081.61     30.61 o
   5   0   1      253.17      270.36      6.75 o
   6   0   1      469.73      476.03     13.59 o
   7   0   1       63.04       53.28      6.32 o
   8   0   1        2.73        9.13      3.09 o
   9   0   1       67.86       69.58      7.54 o
  10   0   1        8.32       10.17      4.15 o
  11   0   1       56.62       50.05     11.37 o
  12   0   1        5.49        2.41     12.72 o
 -12   1   1       10.85        2.67     13.71 o
 -11   1   1        3.83        0.80     14.62 o
 -10   1   1       22.11       19.37      5.88 o
  -9   1   1       11.92       16.51      6.18 o
  -8   1   1      367.54      374.68     16.66 o
  -7   1   1       88.93       94.08      9.49 o
  -6   1   1      714.32      704.98     14.29 o
  -5   1   1      247.07      277.41      9.33 o
  -4   1   1     3089.50     3205.54     52.05 o
  -3   1   1       30.63       22.50      3.29 o
   2   1   1    28623.69    25640.25     97.44 o
   3   1   1     1312.89     1269.90     19.57 o
   4   1   1     3299.79     3383.60     25.28 o
   5   1   1      300.63      278.23     12.69 o
   6   1   1       34.01       39.47      5.07 o
   7   1   1      361.20      376.49     34.96 o
   8   1   1      135.57      126.27      9.88 o
   9   1   1       19.92       15.48      4.10 o
  10   1   1        0.25       10.15      4.49 o
  11   1   1       19.85        8.65     13.12 o
  12   1   1        2.71       -5.70     12.14 o
 -12   2   1       17.41       16.43     19.60 o
 -11   2   1       24.09       55.53     27.57 o
 -10   2   1        4.45       23.77     17.04 o
  -9   2   1       69.12       85.02     12.60 o
  -8   2   1        1.46        9.79      9.67 o
  -7   2   1       42.97       36.09      4.13 o
  -6   2   1      312.55      315.89     10.11 o
  -5   2   1      620.62      579.95     16.67 o
  -4   2   1     1874.30     1975.47     22.04 o
  -3   2   1     2022.74     1907.89     51.76 o
  -2   2   1    21072.18    19250.56     69.25 o
  -1   2   1       63.80       53.19      4.01 o
   0   2   1       55.53       43.26      1.96 o
   1   2   1       49.86       59.37     11.55 o
   2   2   1     4480.47     4305.28     54.87 o
   3   2   1     2855.63     2781.86     28.95 o
   4   2   1     1903.99     2118.42     24.52 o
   5   2   1        1.99       -0.96      3.43 o
   6   2   1      171.29      164.74     10.18 o
   7   2   1       70.00       77.81      9.24 o
   8   2   1        0.63        5.51      2.93 o
   9   2   1        0.47        0.78      4.71 o
  10   2   1       28.01       30.87      3.96 o
  11   2   1       10.73       19.89      8.63 o
 -12   3   1        1.38       -0.19     11.70 o
 -11   3   1       47.32       58.26     11.49 o
 -10   3   1       13.67       20.57      6.52 o
  -9   3   1       61.35       71.99     14.05 o
  -8   3   1      131.39      146.06     19.93 o
  -7   3   1      511.44      517.34     18.07 o
  -6   3   1        9.02        5.81     13.12 o
  -5   3   1        0.08       -2.11      2.11 o
  -4   3   1     2745.45     2916.28     36.38 o
  -3   3   1     3027.19     2933.60     38.00 o
  -2   3   1     1868.34     1836.85     20.06 o
  -1   3   1        6.08        6.79      3.30 o
   0   3   1       30.25       43.56      8.07 o
   1   3   1      188.85      171.03      7.27 o
   2   3   1     2304.97     2264.73     23.62 o
   3   3   1      105.68      105.08      4.58 o
   4   3   1      477.51      496.04     10.37 o
   5   3   1      310.01      288.62      9.73 o
   6   3   1      305.96      311.69     10.36 o
   7   3   1       79.09       79.30      8.52 o
   8   3   1      113.05       93.39      6.95 o
   9   3   1        0.54       -1.65      4.32 o
  10   3   1        0.01       -0.63      2.52 o
  11   3   1        0.20      -12.86     12.86 o
 -12   4   1        0.26       -5.40      8.62 o
 -11   4   1       18.47       20.06      7.86 o
 -10   4   1        5.85       -4.25     12.47 o
  -9   4   1        7.38       -4.72      7.26 o
  -8   4   1        1.21        1.34      3.47 o
  -7   4   1        7.37       14.83      6.74 o
  -6   4   1      405.28      404.40      8.04 o
  -5   4   1      181.23      182.07     15.83 o
  -4   4   1      500.46      518.47     13.25 o
  -3   4   1      513.15      510.35      7.98 o
  -2   4   1     2317.15     2296.78     24.57 o
  -1   4   1      133.64      126.66      6.75 o
   0   4   1       31.52       33.08      4.91 o
   1   4   1       88.03       84.58     14.15 o
   2   4   1      241.35      214.42      5.69 o
   3   4   1       55.72       55.97      5.18 o
   4   4   1        3.24       14.42      3.52 o
   5   4   1      329.05      344.41      9.23 o
   6   4   1      217.32      233.15      8.16 o
   7   4   1        0.34        2.59      3.65 o
   8   4   1        4.56        7.14      2.78 o
   9   4   1        0.02        1.46      4.25 o
  10   4   1       28.92       25.25      5.97 o
  11   4   1       13.34       -0.37      5.48 o
 -12   5   1        0.32       12.82      5.30 o
 -11   5   1       24.70       32.94     14.33 o
 -10   5   1       39.41       37.94      7.28 o
  -9   5   1        0.24       -2.00      7.24 o
  -8   5   1      108.36      138.57     14.66 o
  -7   5   1       52.32       47.69      6.67 o
  -6   5   1      302.14      317.10     18.15 o
  -5   5   1      676.29      673.83     18.77 o
  -4   5   1        3.38       -5.54      5.54 o
  -3   5   1      365.28      345.72      8.83 o
  -2   5   1      347.40      384.04      7.92 o
  -1   5   1     1025.53     1067.45     20.74 o
   0   5   1       14.91       14.15      4.09 o
   1   5   1     2146.11     2168.10     29.36 o
   2   5   1      960.91      945.57     17.52 o
   3   5   1       77.80       69.81      6.96 o
   4   5   1        2.01       -0.24      4.32 o
   5   5   1      117.56       98.12      5.18 o
   6   5   1        0.23       -3.12      3.59 o
   7   5   1        0.03        4.35      5.48 o
   8   5   1        0.52       -0.47      8.63 o
   9   5   1       10.90       -0.03      6.47 o
  10   5   1        0.80        6.89      6.14 o
  11   5   1        0.00        1.02     13.38 o
 -11   6   1        0.05        4.17      5.97 o
 -10   6   1        8.03        5.01      6.36 o
  -9   6   1        0.01       -0.96      5.96 o
  -8   6   1       35.24       35.87      8.08 o
  -7   6   1        1.50        1.18      2.94 o
  -6   6   1       92.62       92.85      8.98 o
  -5   6   1       96.07       83.74     10.31 o
  -4   6   1       12.73       13.59      4.39 o
  -3   6   1        4.11       -2.23      4.37 o
  -2   6   1      612.00      648.65     25.19 o
  -1   6   1     1341.97     1387.98     23.09 o
   0   6   1        1.76        6.52      3.77 o
   1   6   1      378.45      405.63     17.06 o
   2   6   1       11.00       10.46      4.21 o
   3   6   1        9.44        8.47      3.72 o
   4   6   1      384.90      477.68     13.14 o
   5   6   1      139.80      134.53     11.10 o
   6   6   1       19.33       22.40      4.99 o
   7   6   1        7.77        5.92      4.62 o
   8   6   1       69.31       57.27     11.44 o
   9   6   1        1.00        9.69      5.75 o
  10   6   1       37.88       29.03      9.48 o
 -11   7   1       17.35        5.92      7.38 o
 -10   7   1       18.54        7.49      5.50 o
  -9   7   1        1.02      -11.68     19.27 o
  -8   7   1        3.80       14.63      5.78 o
  -7   7   1        1.30       -2.22      2.87 o
  -6   7   1       19.96       24.40      3.67 o
  -5   7   1      327.60      338.76     10.53 o
  -4   7   1      361.58      429.30     19.07 o
  -3   7   1       53.79       51.58      5.13 o
  -2   7   1      218.15      181.49     16.26 o
  -1   7   1      394.67      425.03     16.65 o
   0   7   1        1.24        3.83      3.92 o
   1   7   1      210.71      238.95     11.91 o
   2   7   1       54.45       49.93      4.43 o
   3   7   1     1563.40     1786.97     28.06 o
   4   7   1      105.36      109.45      8.88 o
   5   7   1       15.05       15.67      4.85 o
   6   7   1       26.50       31.53      5.60 o
   7   7   1       17.25       11.92      8.02 o
   8   7   1       35.75       41.81      7.62 o
   9   7   1        1.21        5.10      8.33 o
  10   7   1       31.02       43.92      8.64 o
 -11   8   1        0.01       -5.67      7.57 o
 -10   8   1        2.28        6.13     11.29 o
  -9   8   1        7.88       10.38      6.70 o
  -8   8   1       74.21       94.97     20.04 o
  -7   8   1       34.78       31.66      5.45 o
  -6   8   1       12.27       15.15     10.99 o
  -5   8   1       10.13       10.23      5.74 o
  -4   8   1      139.69      162.57     10.95 o
  -3   8   1     1836.46     2113.27     32.52 o
  -2   8   1       12.21       11.28      4.30 o
  -1   8   1      142.17      126.16     10.49 o
   0   8   1        9.85        9.81      5.12 o
   1   8   1      349.34      362.01     20.53 o
   2   8   1      115.95      119.97      8.78 o
   3   8   1      309.30      311.61     16.37 o
   4   8   1        4.32        7.54      4.12 o
   5   8   1      109.34      103.37     10.82 o
   6   8   1        1.17       -7.68      7.68 o
   7   8   1        1.84        5.08      5.86 o
   8   8   1       29.50       24.63      9.64 o
   9   8   1        8.26        6.09      8.88 o
  10   8   1       10.30        7.97      6.54 o
 -10   9   1       49.63       57.74     11.66 o
  -9   9   1        1.40       14.99     10.90 o
  -8   9   1       31.89       38.43      8.81 o
  -7   9   1        6.31        1.59      3.44 o
  -6   9   1       44.04       52.09      6.73 o
  -5   9   1       16.82        9.61      4.40 o
  -4   9   1       42.77       33.18      7.35 o
  -3   9   1       65.95       64.43      6.57 o
  -2   9   1        0.17       10.24      8.28 o
  -1   9   1       11.66        7.95      6.56 o
   0   9   1        2.51       -1.25      6.73 o
   1   9   1        0.11        4.72      6.63 o
   2   9   1       90.86      101.51      7.87 o
   3   9   1        0.22       -3.71      4.72 o
   4   9   1      163.62      165.51     15.21 o
   5   9   1       13.15       10.73      6.84 o
   6   9   1      124.17      110.66     12.66 o
   7   9   1       93.32       94.24     18.61 o
   8   9   1       49.23       37.05     10.91 o
   9   9   1        1.50        3.75      8.81 o
 -10  10   1       17.28       22.59     11.33 o
  -9  10   1        7.59        4.98      6.83 o
  -8  10   1        5.88       15.81      8.03 o
  -7  10   1        3.52       10.36      5.16 o
  -6  10   1       24.50       22.32      4.25 o
  -5  10   1       75.66       89.64     10.41 o
  -4  10   1      204.76      196.01     28.49 o
  -3  10   1        1.16        2.11      4.77 o
  -2  10   1       89.31      101.43      9.27 o
  -1  10   1       83.05       85.77     10.81 o
   0  10   1       20.74       25.88      5.59 o
   1  10   1       96.78       93.96     11.30 o
   2  10   1        0.23        0.85      8.39 o
   3  10   1        1.62        5.22      3.86 o
   4  10   1        7.63        8.35      6.62 o
   5  10   1        2.74       12.39     11.18 o
   6  10   1       74.50       87.42     13.08 o
   7  10   1       13.65       16.48      7.44 o
   8  10   1        3.09        3.92      7.16 o
  -9  11   1        1.83        9.19      5.17 o
  -8  11   1       70.15       72.87      9.48 o
  -7  11   1      173.09      186.13     13.95 o
  -6  11   1       32.21       22.68      5.24 o
  -5  11   1        0.10       -0.39      3.85 o
  -4  11   1        5.66       13.69      3.56 o
  -3  11   1       32.31       13.05      6.36 o
  -2  11   1        0.61        9.13      4.35 o
  -1  11   1      219.07      199.16     13.93 o
   0  11   1        2.77        4.79      4.88 o
   1  11   1       97.78       96.81     10.43 o
   2  11   1       99.80       94.36     12.26 o
   3  11   1      219.78      236.79     15.71 o
   4  11   1       33.26       42.65      9.51 o
   5  11   1       45.77       44.33     10.27 o
   6  11   1       12.60        3.91      8.29 o
   7  11   1        5.48       -2.75     10.49 o
   8  11   1        0.57       17.99      5.55 o
  -9  12   1       30.04       20.11     13.90 o
  -8  12   1        2.22        8.64     13.82 o
  -7  12   1        3.06        8.98      9.44 o
  -6  12   1       99.34      105.56      8.51 o
  -5  12   1       28.36       25.77      5.22 o
  -4  12   1       24.08       25.09      7.57 o
  -3  12   1      258.48      291.06     19.66 o
  -2  12   1       93.32      102.46     10.03 o
  -1  12   1       33.26       35.37      6.14 o
   0  12   1        2.14        7.05      4.30 o
   1  12   1       33.49       28.01      4.37 o
   2  12   1       20.22       21.19      5.35 o
   3  12   1       53.39       45.29     17.95 o
   4  12   1      105.03       92.82     15.99 o
   5  12   1        3.19        3.48      4.90 o
   6  12   1        4.00        2.75      7.60 o
   7  12   1        0.00       -1.91      7.69 o
  -8  13   1        1.70      -12.65     12.65 o
  -7  13   1        3.09       47.67     13.67 o
  -6  13   1        1.91        9.14     11.33 o
  -5  13   1        4.51        0.68      8.16 o
  -4  13   1      122.40      109.19     15.04 o
  -3  13   1       12.10       10.25      4.70 o
  -2  13   1       50.52       40.17      6.79 o
  -1  13   1      226.28      193.20     26.46 o
   0  13   1        0.08        8.88      4.04 o
   1  13   1      113.13       85.75     10.44 o
   2  13   1       23.32       17.79      6.47 o
   3  13   1       99.33       90.66     17.77 o
   4  13   1        3.26       12.68      5.83 o
   5  13   1        0.06       -7.22      7.22 o
  -5  14   1        6.41        1.06     10.64 o
  -4  14   1        0.11       -1.95      7.20 o
  -3  14   1      119.97      120.59     16.05 o
  -2  14   1        2.78       -0.14      3.47 o
  -1  14   1        0.54        2.52      4.21 o
   0  14   1        0.63        3.89      4.84 o
   1  14   1        0.22       13.42      8.96 o
   2  14   1        2.58        1.64      6.58 o
   3  14   1       20.50       19.64      8.40 o
   4  14   1        2.76        9.35      7.23 o
  -5  15   1        0.01        2.63     11.62 o
  -4  15   1        7.91       -6.59      9.40 o
  -3  15   1        3.98       -4.53     17.43 o
  -2  15   1        2.20       16.23     11.66 o
  -1  15   1        2.03        6.42      7.66 o
   0  15   1        1.29       14.84     11.33 o
   1  15   1        5.82       13.09     11.12 o
   2  15   1        1.51       -7.46     12.86 o
  -2 -15   2        0.03      -10.46     14.12 o
  -1 -15   2        8.55       30.70     12.21 o
   0 -15   2        1.52        0.67      7.52 o
   1 -15   2       10.02       11.53      9.69 o
   2 -15   2        7.56       16.53      7.68 o
   3 -15   2       69.28       82.58     14.42 o
   4 -15   2        0.90        8.48      5.71 o
   5 -15   2        0.68        7.41     13.60 o
  -4 -14   2        0.44       16.23      9.29 o
  -3 -14   2       52.61       52.93     12.43 o
  -2 -14   2        0.93        1.46      4.09 o
  -1 -14   2       22.88       40.71     15.90 o
   0 -14   2        0.10        4.65     11.92 o
   1 -14   2       69.74       74.24     11.50 o
   2 -14   2        1.17        8.00      4.97 o
   3 -14   2      115.49       98.72     14.09 o
   4 -14   2       10.60       25.95      7.67 o
   5 -14   2       74.01       80.35     16.89 o
   6 -14   2        0.01       -2.02      7.56 o
  -6 -13   2        2.88        4.83     14.18 o
  -5 -13   2       14.51       10.60     11.77 o
  -4 -13   2        0.17       -5.92     12.36 o
  -3 -13   2       94.31       78.31     13.09 o
  -2 -13   2        0.62       -5.20      8.19 o
  -1 -13   2      256.24      266.63     51.80 o
   0 -13   2      106.87      100.98     14.84 o
   1 -13   2      168.51      141.35     16.45 o
   2 -13   2       23.43       12.70      8.19 o
   3 -13   2       72.89       61.88     11.83 o
   4 -13   2       80.58       93.70     18.01 o
   5 -13   2       28.08       50.68     15.41 o
   6 -13   2        4.83       -0.65     16.23 o
   7 -13   2        6.06       -4.83     12.51 o
  -7 -12   2        0.50        5.47     12.68 o
  -6 -12   2        0.05       -6.62      6.62 o
  -5 -12   2       72.02       69.82     15.74 o
  -4 -12   2       89.99       98.19     23.64 o
  -3 -12   2       62.31       54.35      6.00 o
  -2 -12   2       36.47       32.71      5.59 o
  -1 -12   2        9.36        7.73      5.64 o
   0 -12   2       38.92       42.78      6.25 o
   1 -12   2       29.96       31.17      7.81 o
   2 -12   2       27.64       19.24     10.79 o
   3 -12   2       51.16       58.80     15.25 o
   4 -12   2       29.78       43.68      7.61 o
   5 -12   2        2.60        4.97      7.73 o
   6 -12   2        6.29       13.46      7.64 o
   7 -12   2       51.98       27.77      6.72 o
   8 -12   2       16.49       -8.63     12.14 o
  -8 -11   2        6.69        6.06      9.21 o
  -7 -11   2        7.77        2.83      6.69 o
  -6 -11   2        4.01       10.53      5.48 o
  -5 -11   2       16.22       12.63      5.50 o
  -4 -11   2       14.67       15.06      8.65 o
  -3 -11   2       34.40       30.22      8.57 o
  -2 -11   2        5.77        4.07      4.64 o
  -1 -11   2       34.41       33.02      5.20 o
   0 -11   2      417.50      452.67     19.27 o
   1 -11   2       96.30       88.83     13.34 o
   2 -11   2        6.21        0.88      5.44 o
   3 -11   2       59.83       53.42      6.89 o
   4 -11   2       23.05       21.21      5.94 o
   5 -11   2      295.43      271.54     21.28 o
   6 -11   2        2.97        2.99      3.51 o
   7 -11   2        0.00        5.50      6.33 o
   8 -11   2       74.40       69.02     27.27 o
  -8 -10   2       15.19       12.73      6.00 o
  -7 -10   2       35.61       35.88      8.62 o
  -6 -10   2        3.85        3.68      3.40 o
  -5 -10   2      268.49      282.15     34.99 o
  -4 -10   2       47.87       44.04     10.26 o
  -3 -10   2       20.60       13.32      7.16 o
  -2 -10   2       15.22       20.32      5.19 o
  -1 -10   2      989.99     1135.85     29.61 o
   0 -10   2       45.74       58.70      6.98 o
   1 -10   2      901.53      954.62     19.99 o
   2 -10   2       14.77       17.90      5.24 o
   3 -10   2       88.29       94.19      8.53 o
   4 -10   2      481.22      485.80     16.69 o
   5 -10   2      352.32      302.56     31.29 o
   6 -10   2       83.30       71.38      6.49 o
   7 -10   2        7.26       14.77      3.96 o
   8 -10   2       72.42       86.22     11.97 o
   9 -10   2        4.17       -6.92      6.92 o
  10 -10   2        0.93       -2.26     11.55 o
  -9  -9   2        2.80        7.19      3.84 o
  -8  -9   2       28.74       22.58      6.20 o
  -7  -9   2        0.30        3.32      6.43 o
  -6  -9   2       21.30       20.17      5.47 o
  -5  -9   2        2.37        3.92      9.15 o
  -4  -9   2      388.02      371.32     20.46 o
  -3  -9   2       54.34       50.26      6.06 o
  -2  -9   2       70.05       55.35      6.45 o
  -1  -9   2      158.02      148.08     18.29 o
   0  -9   2      590.41      636.75     25.08 o
   1  -9   2      192.81      195.58     10.22 o
   2  -9   2       86.65       76.73      7.92 o
   3  -9   2        0.99        0.58      5.27 o
   4  -9   2       74.26       77.06     12.48 o
   5  -9   2      404.08      440.56     22.39 o
   6  -9   2      132.05      121.60      8.20 o
   7  -9   2      128.85      100.80     14.55 o
   8  -9   2       25.39       33.85      8.32 o
   9  -9   2        0.25       -2.26      7.06 o
  10  -9   2        0.02       -6.34      6.94 o
 -10  -8   2        5.11        7.83      8.70 o
  -9  -8   2        2.60       -6.86      6.86 o
  -8  -8   2       95.89       80.24     14.15 o
  -7  -8   2        9.25       10.76      3.70 o
  -6  -8   2      159.23      134.27     13.24 o
  -5  -8   2      923.98      947.27     24.62 o
  -4  -8   2       10.22       23.82      7.82 o
  -3  -8   2        0.03        5.67      5.10 o
  -2  -8   2       10.50        9.96      4.66 o
  -1  -8   2      552.83      563.60     16.30 o
   0  -8   2     2136.37     2417.52     37.31 o
   1  -8   2      960.08      978.36     18.40 o
   2  -8   2       12.00       16.53      4.54 o
   3  -8   2       17.68       17.49      5.01 o
   4  -8   2       63.85       58.40      5.93 o
   5  -8   2       41.92       56.17     10.29 o
   6  -8   2       22.36       22.58      6.74 o
   7  -8   2      146.38      133.72     10.75 o
   8  -8   2       36.25       32.02      5.06 o
   9  -8   2       13.61       14.10      5.35 o
  10  -8   2       11.95        7.66      7.48 o
  11  -8   2        7.46       11.17     14.40 o
 -10  -7   2        0.33        6.29      9.66 o
  -9  -7   2        3.73        9.69      5.26 o
  -8  -7   2       18.91       16.44      4.96 o
  -7  -7   2      151.62      122.92     14.12 o
  -6  -7   2       24.93       17.09      4.76 o
  -5  -7   2        2.84        6.41      3.52 o
  -4  -7   2       52.10       40.46      5.80 o
  -3  -7   2       36.54       27.92      4.23 o
  -2  -7   2      339.47      326.63      8.27 o
  -1  -7   2     2230.67     2387.50     38.67 o
   0  -7   2      171.17      127.86     12.26 o
   1  -7   2     1813.65     1905.06     21.50 o
   2  -7   2     1623.34     1601.98     19.37 o
   3  -7   2        5.08       -2.54      4.05 o
   4  -7   2       99.10      113.20     10.88 o
   5  -7   2      114.89      133.51      8.21 o
   6  -7   2        1.01        1.58      5.51 o
   7  -7   2       85.72       88.23      7.59 o
   8  -7   2       18.26       20.73      3.86 o
   9  -7   2      130.36      108.69     19.07 o
  10  -7   2        4.00       -7.25      7.25 o
  11  -7   2        7.93        0.71      5.92 o
 -10  -6   2        0.00       18.36     10.75 o
  -9  -6   2        0.58        6.39      6.85 o
  -8  -6   2       71.28       55.39      8.93 o
  -7  -6   2      104.21      106.75     13.34 o
  -6  -6   2       17.53       20.12      3.97 o
  -5  -6   2       68.78       70.62      7.24 o
  -4  -6   2       55.31       69.59      6.99 o
  -3  -6   2        0.83        0.75      2.93 o
  -2  -6   2      937.56      913.69     14.74 o
  -1  -6   2        0.35        6.89      3.20 o
   0  -6   2      133.31      164.86      6.47 o
   1  -6   2      189.68      181.59      7.70 o
   2  -6   2       27.36       25.31      3.90 o
   3  -6   2      209.33      233.25     12.13 o
   4  -6   2      676.95      643.37     16.08 o
   5  -6   2        0.34       10.98      4.74 o
   6  -6   2        1.99       12.73      3.57 o
   7  -6   2       14.09       19.11      4.90 o
   8  -6   2      113.91       85.27     13.02 o
   9  -6   2       30.90       28.99      9.76 o
  10  -6   2        4.72       -1.78      7.26 o
  11  -6   2       10.23       10.31      6.70 o
 -11  -5   2       11.24       11.84      8.33 o
 -10  -5   2       16.83        2.15      7.35 o
  -9  -5   2       72.43       69.77      7.77 o
  -8  -5   2        8.76        8.88      4.18 o
  -7  -5   2       68.79       68.35      7.21 o
  -6  -5   2       21.43       20.22      6.08 o
  -5  -5   2       58.20       69.34      6.78 o
  -4  -5   2      504.31      490.88     12.62 o
  -3  -5   2      388.32      426.95     10.55 o
  -2  -5   2      103.24      100.41      9.15 o
  -1  -5   2       32.16       43.89      4.95 o
   0  -5   2     3517.94     3629.52     25.28 o
   1  -5   2      195.67      152.17      9.39 o
   2  -5   2       67.27       51.04      5.14 o
   3  -5   2     1434.93     1596.50     52.51 o
   4  -5   2       42.68       55.15      7.59 o
   5  -5   2       55.48       70.28      9.12 o
   6  -5   2       22.05       25.95      6.85 o
   7  -5   2        3.77       10.39      3.99 o
   8  -5   2        4.55       15.71      4.72 o
   9  -5   2       52.05       57.85      9.91 o
  10  -5   2        1.89        8.83      3.93 o
  11  -5   2       14.43       27.37      6.62 o
  12  -5   2        1.82        8.72      6.32 o
 -10  -4   2        0.82       10.09      4.37 o
  -9  -4   2      131.26      124.20      9.98 o
  -8  -4   2       67.74       60.25      6.87 o
  -7  -4   2       17.75       22.10      4.46 o
  -6  -4   2        0.79        7.21      3.63 o
  -5  -4   2       66.63       68.69      7.06 o
  -4  -4   2       14.65       18.35      4.05 o
  -3  -4   2     1663.64     1918.39     23.68 o
  -2  -4   2     1136.06     1064.83     21.83 o
  -1  -4   2     1735.77     1594.33     18.32 o
   0  -4   2     5570.00     5507.38     44.45 o
   1  -4   2      981.90      985.06     20.17 o
   2  -4   2     2704.62     2532.15     26.95 o
   3  -4   2      560.22      550.36      8.20 o
   4  -4   2      577.88      594.24     11.76 o
   5  -4   2       61.55       60.45      5.35 o
   6  -4   2       31.20       40.02      5.44 o
   7  -4   2      193.77      205.86     14.28 o
   8  -4   2        3.00        7.14      9.42 o
   9  -4   2       51.98       56.83      7.20 o
  10  -4   2        2.85       11.10      5.33 o
  11  -4   2       39.76       25.55      6.59 o
  12  -4   2        0.58       -0.08      7.35 o
 -11  -3   2        8.79       18.31     12.65 o
 -10  -3   2        1.74       -0.59      7.24 o
  -9  -3   2       26.40       24.98      5.21 o
  -8  -3   2        5.28        9.51      4.48 o
  -7  -3   2        3.70        4.04      2.96 o
  -6  -3   2       24.55       22.99      4.61 o
  -5  -3   2       88.20       86.98      6.46 o
  -4  -3   2      374.77      398.14     10.74 o
  -3  -3   2      408.62      395.29      8.16 o
  -2  -3   2     2926.23     2803.41     39.88 o
  -1  -3   2      279.90      236.65      7.13 o
   0  -3   2     7209.08     6841.88     51.11 o
   1  -3   2      474.32      430.93      7.74 o
   2  -3   2     2199.48     2034.94     25.46 o
   3  -3   2      976.73      947.49     14.52 o
   4  -3   2       29.56       44.24      4.46 o
   5  -3   2     1050.08     1160.69     36.95 o
   6  -3   2       36.67       37.94      5.27 o
   7  -3   2       99.79      112.87      9.92 o
   8  -3   2      262.44      318.36     13.85 o
   9  -3   2       24.59       18.79      3.99 o
  10  -3   2        0.00       -1.10      6.29 o
  11  -3   2        5.83       -0.69      7.13 o
  12  -3   2       14.26       -0.78      7.48 o
 -12  -2   2        2.27        1.46     12.94 o
 -11  -2   2        5.40       10.14      8.76 o
 -10  -2   2        0.08        0.07      6.38 o
  -9  -2   2       57.54       62.65      6.98 o
  -8  -2   2        0.62        2.44      3.52 o
  -7  -2   2      112.90      100.38     12.99 o
  -6  -2   2       46.91       42.59      4.65 o
  -5  -2   2      273.43      304.88      8.73 o
  -4  -2   2        7.63       15.16      3.66 o
  -3  -2   2      857.48      892.24     16.65 o
  -2  -2   2     1275.18     1204.12     15.68 o
  -1  -2   2     1155.40     1031.85     14.15 o
   0  -2   2       21.94       12.81      2.54 o
   1  -2   2     2369.00     2178.06     23.63 o
   2  -2   2      802.66      739.27     10.96 o
   3  -2   2      344.08      322.92      7.31 o
   4  -2   2       84.51       99.95     10.88 o
   5  -2   2      706.14      759.29     18.27 o
   6  -2   2        7.96        6.04      3.87 o
   7  -2   2       16.07       29.04      5.82 o
   8  -2   2       40.83       38.43      5.19 o
   9  -2   2       80.99       85.18      9.17 o
  10  -2   2       81.45       98.22     14.92 o
  11  -2   2       10.30       20.29      5.70 o
  12  -2   2       21.33       27.91      6.96 o
 -12  -1   2        0.29        2.72      7.29 o
 -11  -1   2       31.89       36.89      8.50 o
 -10  -1   2        6.08        6.44      3.80 o
  -9  -1   2       11.61        6.80      5.55 o
  -8  -1   2      193.35      195.38     10.21 o
  -7  -1   2      118.62      126.09      7.84 o
  -6  -1   2       24.76       22.51      3.74 o
  -5  -1   2     1230.53     1348.70     21.92 o
  -4  -1   2      121.94      140.68      6.12 o
  -3  -1   2      467.30      419.69     11.76 o
  -2  -1   2     2564.60     2485.34     24.63 o
  -1  -1   2       93.17       65.19      3.11 o
   1  -1   2      207.95      195.83      4.67 o
   2  -1   2     9389.44     8798.08     65.88 o
   3  -1   2       43.65       48.14      5.20 o
   4  -1   2      933.46      974.09     18.70 o
   5  -1   2       85.10      109.45     14.03 o
   6  -1   2        2.72        7.04      4.01 o
   7  -1   2       21.46       28.50      5.53 o
   8  -1   2      107.30      121.80     17.51 o
   9  -1   2      295.78      276.39     16.90 o
  10  -1   2       35.44       22.47      6.31 o
  11  -1   2        4.72        5.60     22.85 o
  12  -1   2       13.53       10.38     13.53 o
 -12   0   2        5.05        4.78      5.36 o
 -11   0   2        4.04       11.60      6.22 o
 -10   0   2        4.70        1.08      6.84 o
  -9   0   2       45.46       48.66     27.60 o
  -8   0   2      128.29      100.94     13.36 o
  -7   0   2       60.84       58.27      9.07 o
  -6   0   2        1.38        9.64      5.04 o
  -5   0   2       12.36       12.53      3.61 o
  -4   0   2     1244.26     1260.68     28.96 o
  -3   0   2       71.66       65.67      3.86 o
  -2   0   2     9017.77     8459.46     58.73 o
  -1   0   2       72.57       44.29      1.80 o
   1   0   2     1482.65     1182.91     11.83 o
   2   0   2      418.64      419.81      9.37 o
   3   0   2       20.63       12.57      4.54 o
   4   0   2       43.51       52.92      5.79 o
   5   0   2       11.17        8.16      4.12 o
   6   0   2      255.67      265.25     15.31 o
   7   0   2      220.17      245.93     23.63 o
   8   0   2      146.70      141.43     16.69 o
   9   0   2       89.02       90.58     11.46 o
  10   0   2        2.34        9.04      6.42 o
  11   0   2       26.35       28.00      8.96 o
  12   0   2       24.15       10.68     12.14 o
 -12   1   2       24.26       16.76     16.01 o
 -11   1   2       16.29       21.30      6.77 o
 -10   1   2       63.94       77.89     17.18 o
  -9   1   2      272.46      314.27     22.78 o
  -8   1   2      145.77      165.20     14.57 o
  -7   1   2       34.39       34.46      5.22 o
  -6   1   2       62.22       65.07      7.53 o
  -5   1   2       55.96       61.90      6.06 o
  -4   1   2       12.15       10.83      2.51 o
  -3   1   2       91.67       90.18     35.79 o
   0   1   2     4220.13     3736.35     27.87 o
   1   1   2     3032.79     2653.55     23.92 o
   2   1   2    21136.30    18839.56    171.01 o
   3   1   2      817.70      763.05     16.64 o
   4   1   2       23.34       28.50      3.92 o
   5   1   2       45.46       50.55      5.36 o
   6   1   2        1.56        6.49      3.78 o
   7   1   2       22.01       34.31      5.55 o
   8   1   2       40.73       43.33      5.95 o
   9   1   2       29.07       39.15      6.97 o
  10   1   2        0.18       -0.93      4.20 o
  11   1   2       19.00       21.99     11.40 o
 -12   2   2        0.05       -4.90      8.00 o
 -11   2   2        2.73        0.62      7.72 o
 -10   2   2       27.71       21.68      6.40 o
  -9   2   2      211.33      231.31     33.09 o
  -8   2   2       38.52       36.72      9.55 o
  -7   2   2      160.06      178.85     14.67 o
  -6   2   2      177.53      171.91      7.03 o
  -5   2   2       54.98       54.66      3.61 o
  -4   2   2      247.69      245.80      7.66 o
  -1   2   2     5720.52     5574.35     26.96 o
   0   2   2     4115.69     4224.56     17.12 o
   1   2   2    13040.79    12108.88     76.84 o
   2   2   2     1781.31     1575.20     18.16 o
   3   2   2     2117.56     2073.32     26.18 o
   4   2   2      107.36      120.11     11.22 o
   5   2   2      621.18      671.49     20.29 o
   6   2   2      528.78      554.43     18.36 o
   7   2   2       85.92       97.44      9.78 o
   8   2   2        1.49       -0.57      5.98 o
   9   2   2      249.35      212.76     22.23 o
  10   2   2       28.94       21.94      3.97 o
  11   2   2       18.53       12.51      8.92 o
  12   2   2        0.04       26.47     14.84 o
 -12   3   2       40.46       23.37     10.31 o
 -11   3   2       40.85       57.03      9.65 o
 -10   3   2        0.26        2.56      7.94 o
  -9   3   2        7.13       10.20     15.75 o
  -8   3   2      129.24      131.60     12.51 o
  -7   3   2        7.08       12.82      7.13 o
  -6   3   2       47.01       46.42      7.62 o
  -5   3   2      209.01      212.21      5.48 o
  -4   3   2       79.44      103.25      9.94 o
  -3   3   2     2746.42     2628.56     26.99 o
  -2   3   2        7.89        5.50      2.88 o
  -1   3   2     4337.06     4190.02     26.66 o
   0   3   2     3635.92     3832.02     19.06 o
   2   3   2        1.71       -1.49      1.93 o
   3   3   2     1384.91     1327.12     28.45 o
   4   3   2      627.71      703.77     13.06 o
   5   3   2        1.66        2.81      3.97 o
   6   3   2     1023.79     1065.63     18.56 o
   7   3   2      881.64      940.30     32.06 o
   8   3   2       12.28       10.92      3.08 o
   9   3   2        6.54       16.30      5.49 o
  10   3   2       16.57       14.00      6.66 o
  11   3   2       21.95       41.53     11.33 o
 -12   4   2        1.67        8.83     10.35 o
 -11   4   2       26.60       25.62      7.10 o
 -10   4   2        9.19        9.59      4.92 o
  -9   4   2      184.11      182.83     14.69 o
  -8   4   2       13.42        8.96      6.03 o
  -7   4   2      114.74      112.22     15.65 o
  -6   4   2      907.77      970.51     16.59 o
  -5   4   2      415.74      475.98     12.62 o
  -4   4   2      436.73      507.87     11.56 o
  -3   4   2      452.77      417.72      9.28 o
  -2   4   2       94.01       68.11      4.16 o
  -1   4   2     1050.72     1006.96     14.48 o
   0   4   2      784.04      676.56     11.53 o
   1   4   2     1291.09     1169.66     15.81 o
   2   4   2       24.91       40.80      4.32 o
   3   4   2       30.32       24.06      4.42 o
   4   4   2     2413.90     2696.83     28.43 o
   5   4   2      234.73      238.71      7.81 o
   6   4   2      202.99      223.86     20.19 o
   7   4   2       82.04       90.98     10.18 o
   8   4   2        0.37        4.78      2.24 o
   9   4   2        5.03       -6.35      6.38 o
  10   4   2       27.76       19.85     10.38 o
  11   4   2        0.01       -3.66     11.99 o
 -12   5   2        0.81       10.55      4.84 o
 -11   5   2       17.77       19.44      9.21 o
 -10   5   2       12.38       13.86      5.46 o
  -9   5   2       76.78       78.81     14.63 o
  -8   5   2        7.90       13.48      4.56 o
  -7   5   2      882.22      971.99     73.84 o
  -6   5   2      751.16      772.17     13.02 o
  -5   5   2      234.17      223.32     12.32 o
  -4   5   2     2635.23     2931.47     30.54 o
  -3   5   2      312.67      265.61     13.88 o
  -2   5   2      132.43      127.52      5.68 o
  -1   5   2     2891.30     2800.71     30.48 o
   0   5   2        3.62        3.47      2.26 o
   1   5   2     2715.26     2592.09     27.45 o
   2   5   2       32.01       44.27      3.05 o
   3   5   2     2116.19     2152.39     25.05 o
   4   5   2       44.17       52.01      7.39 o
   5   5   2      255.15      275.67     14.28 o
   6   5   2       52.37       58.64      5.88 o
   7   5   2       10.46        2.73      6.04 o
   8   5   2       66.01       68.43     14.05 o
   9   5   2       26.58       32.15      7.49 o
  10   5   2        7.15        2.66     10.86 o
  11   5   2        1.02       17.99      8.55 o
 -11   6   2       18.46       27.89      7.43 o
 -10   6   2       30.85       16.58      6.81 o
  -9   6   2        2.32        4.67      5.83 o
  -8   6   2       13.53       16.27      8.82 o
  -7   6   2      103.04      118.38     24.64 o
  -6   6   2        4.27        9.74      4.01 o
  -5   6   2      227.69      245.03     14.80 o
  -4   6   2      196.18      206.92     22.65 o
  -3   6   2     1493.65     1598.45     32.64 o
  -2   6   2      787.24      831.00     19.10 o
  -1   6   2     3600.73     3648.53     37.60 o
   0   6   2      138.05      131.34      8.70 o
   1   6   2     3828.18     3963.50     82.12 o
   2   6   2     1199.47     1251.01     43.10 o
   3   6   2       53.11       74.97      6.54 o
   4   6   2        1.22        7.89      4.06 o
   5   6   2       84.41       77.47      8.04 o
   6   6   2        5.17        2.63      3.43 o
   7   6   2        1.38       15.08     11.12 o
   8   6   2       14.65        7.86     10.27 o
   9   6   2        2.53        0.82      7.63 o
  10   6   2        9.29        9.45      8.22 o
 -11   7   2        0.72       -5.96      8.17 o
 -10   7   2       11.22        4.76      6.92 o
  -9   7   2       66.05       76.75     10.62 o
  -8   7   2       72.65       85.01     11.71 o
  -7   7   2        1.96       -5.09      8.99 o
  -6   7   2       27.14       29.40      5.70 o
  -5   7   2      150.25      140.05     13.37 o
  -4   7   2        6.89       18.71      4.39 o
  -3   7   2       12.78       23.49      5.26 o
  -2   7   2      551.38      597.53     15.78 o
  -1   7   2     1708.96     1754.06     24.59 o
   0   7   2      673.23      668.71     14.15 o
   1   7   2     1225.17     1206.48     17.01 o
   2   7   2       51.25       56.17      7.03 o
   3   7   2      307.99      341.40     17.02 o
   4   7   2        0.11        2.81      2.32 o
   5   7   2      123.54      133.01     12.56 o
   6   7   2       17.50       13.19      7.25 o
   7   7   2       26.60       23.38      7.02 o
   8   7   2        5.95       -7.45      7.56 o
   9   7   2        0.33        5.87      8.06 o
  10   7   2        6.03       12.44     13.67 o
 -11   8   2        0.01        3.79      6.97 o
 -10   8   2       10.39        4.97      8.04 o
  -9   8   2        0.80        4.53      5.53 o
  -8   8   2       29.50       25.66      7.63 o
  -7   8   2        0.01       13.78      5.15 o
  -6   8   2        1.04        7.94      4.66 o
  -5   8   2        0.25        9.86      3.69 o
  -4   8   2       20.39       21.95      5.12 o
  -3   8   2      590.25      611.40     22.03 o
  -2   8   2        4.91        7.14      5.54 o
  -1   8   2      429.56      426.19     10.19 o
   0   8   2       28.64       42.65      4.73 o
   1   8   2      127.63      137.44     14.99 o
   2   8   2       12.47        6.76      4.37 o
   3   8   2      880.27      892.65     23.62 o
   4   8   2       52.77       48.26      7.67 o
   5   8   2        4.67        4.23      5.26 o
   6   8   2        6.37        4.94      6.65 o
   7   8   2       48.56       45.05      8.99 o
   8   8   2        1.46       12.92      7.89 o
   9   8   2        2.19        3.31      6.80 o
 -10   9   2        0.04       14.57      8.93 o
  -9   9   2        0.21        4.97      5.45 o
  -8   9   2        2.67        1.17      7.63 o
  -7   9   2       37.94       40.37      8.55 o
  -6   9   2       43.69       41.20      6.76 o
  -5   9   2       48.99       63.22     10.09 o
  -4   9   2       87.77       89.16     10.65 o
  -3   9   2      664.85      694.43     20.51 o
  -2   9   2       36.62       32.29      5.38 o
  -1   9   2      542.01      538.78     12.78 o
   0   9   2     1004.43     1112.31     19.06 o
   1   9   2      899.31      969.21     26.63 o
   2   9   2        2.28        1.54      3.31 o
   3   9   2        2.14        0.97      3.86 o
   4   9   2      300.46      280.28     27.93 o
   5   9   2       11.05       28.10      6.47 o
   6   9   2       43.93       40.93      9.90 o
   7   9   2       10.58       17.17      8.10 o
   8   9   2        3.14       -4.52      7.09 o
   9   9   2        0.71       -5.86      8.14 o
 -10  10   2        8.75       -4.84     12.54 o
  -9  10   2        0.28       12.18      6.72 o
  -8  10   2        8.42       17.83      5.57 o
  -7  10   2       62.75       49.54     20.95 o
  -6  10   2        3.74        3.86      6.25 o
  -5  10   2        2.00        0.04      5.22 o
  -4  10   2      420.23      418.47     40.13 o
  -3  10   2       11.02       11.77      4.94 o
  -2  10   2       36.37       43.53     14.14 o
  -1  10   2      877.07      948.99     22.80 o
   0  10   2       58.11       52.90      6.39 o
   1  10   2      711.63      743.18     15.98 o
   2  10   2       15.31       14.87      4.65 o
   3  10   2        0.59       -4.05      4.05 o
   4  10   2       31.11       16.69     19.82 o
   5  10   2       21.51       13.78      9.14 o
   6  10   2        0.32        1.11     13.31 o
   7  10   2        0.00        5.56      5.63 o
   8  10   2        4.12       -0.82      6.05 o
  -9  11   2        1.96        7.75      6.47 o
  -8  11   2        3.77       -0.49      6.76 o
  -7  11   2        3.94        5.34     15.86 o
  -6  11   2       32.50       28.11      6.39 o
  -5  11   2        2.67       10.70      3.05 o
  -4  11   2       13.33       10.58      6.87 o
  -3  11   2        4.76       11.62      4.54 o
  -2  11   2       46.79       49.29      6.43 o
  -1  11   2       79.52       64.16      7.59 o
   0  11   2       29.07       37.60      8.69 o
   1  11   2       19.25       34.42      8.83 o
   2  11   2       45.97       37.19     11.27 o
   3  11   2        0.32        0.60      4.20 o
   4  11   2       24.39        7.96      8.16 o
   5  11   2        0.77        5.89      5.61 o
   6  11   2       21.90        7.77      6.12 o
   7  11   2        0.60        3.24      8.45 o
  -8  12   2        0.15       12.83      9.56 o
  -7  12   2        0.02       -4.15      6.80 o
  -6  12   2       35.12       46.13      7.91 o
  -5  12   2        1.12       -5.10      5.10 o
  -4  12   2        6.89        3.40      4.07 o
  -3  12   2        0.07        1.74      4.28 o
  -2  12   2       34.24       34.60      6.03 o
  -1  12   2       52.15       39.69     11.56 o
   0  12   2      101.32       94.82     10.11 o
   1  12   2      267.82      276.91     25.29 o
   2  12   2       44.33       59.46     10.07 o
   3  12   2       78.28       94.32     14.69 o
   4  12   2      116.08      127.37     16.25 o
   5  12   2       51.36       48.21      9.07 o
   6  12   2        0.43       13.72      5.75 o
  -7  13   2        0.19        5.26      5.63 o
  -6  13   2        6.58       -1.36      7.14 o
  -5  13   2       24.76       23.63      5.21 o
  -4  13   2      177.34      220.46     47.45 o
  -3  13   2      138.61      133.86     11.98 o
  -2  13   2      135.36      114.83     17.24 o
  -1  13   2      257.39      278.02     26.75 o
   0  13   2        3.24        8.29      5.94 o
   1  13   2      131.90      135.50     26.94 o
   2  13   2      100.36      115.15     26.28 o
   3  13   2        2.38        3.90      5.74 o
   4  13   2       59.06       68.07     11.16 o
   5  13   2        4.08        7.63      7.11 o
  -6  14   2        0.43       -3.29     11.33 o
  -5  14   2       16.69        8.79      6.87 o
  -4  14   2       47.86       24.54      6.30 o
  -3  14   2        5.36        2.78      4.22 o
  -2  14   2      126.12       92.22     11.26 o
  -1  14   2       64.14       59.54      9.52 o
   0  14   2        9.88        8.72      4.90 o
   1  14   2       29.31       29.40     20.65 o
   2  14   2       34.12       41.21      9.48 o
   3  14   2       76.51       51.08     18.61 o
   4  14   2        6.86       -0.19      7.66 o
  -4  15   2        5.88        6.06      8.85 o
  -3  15   2      124.02       90.83     21.67 o
  -2  15   2        3.23       13.15      6.58 o
  -1  15   2        0.00      -11.84     11.84 o
   0  15   2      214.42      194.92     41.31 o
   1  15   2        2.34        6.22     13.53 o
   2  15   2        6.93       18.71     14.12 o
  -1 -15   3       34.10       36.50      9.15 o
   0 -15   3        1.35       -1.74      8.96 o
   1 -15   3       23.34       19.31      6.66 o
   2 -15   3        0.90       -0.29     11.40 o
   3 -15   3       13.67       10.96     11.12 o
   4 -15   3        0.56        3.67      5.00 o
  -4 -14   3        0.54        4.68     10.16 o
  -3 -14   3       25.52       52.57     14.47 o
  -2 -14   3        9.23       -2.52      8.45 o
  -1 -14   3        6.18        1.09      7.09 o
   0 -14   3        1.00        2.24      6.03 o
   1 -14   3        0.90       23.99      9.02 o
   2 -14   3        0.87        1.31      8.32 o
   3 -14   3        4.53       17.55      9.83 o
   4 -14   3        0.36        4.67      6.25 o
   5 -14   3        1.26       19.51      5.90 o
   6 -14   3        2.87        4.31      5.16 o
  -5 -13   3        1.77       24.64      7.02 o
  -4 -13   3        8.59       20.11     13.90 o
  -3 -13   3        0.01        2.82      6.66 o
  -2 -13   3        0.00       -1.87      9.32 o
  -1 -13   3       10.28       21.25      7.72 o
   0 -13   3        0.29       -9.04     10.27 o
   1 -13   3       12.20        8.14     12.90 o
   2 -13   3        0.96       -2.73      4.89 o
   3 -13   3        1.44       -1.13     19.60 o
   4 -13   3       17.52       12.42      9.58 o
   5 -13   3       12.79       23.88      8.52 o
   6 -13   3        0.21       -6.28      7.50 o
   7 -13   3        0.19        9.42     11.08 o
  -7 -12   3        0.18      -10.23     11.12 o
  -6 -12   3        1.07        4.78      3.92 o
  -5 -12   3        0.12        4.93      4.69 o
  -4 -12   3        5.30        0.62      3.70 o
  -3 -12   3        0.12        5.81      3.14 o
  -2 -12   3        0.00        0.58      3.79 o
  -1 -12   3       15.14       15.75      8.99 o
   0 -12   3        3.07        5.82      5.70 o
   1 -12   3      121.30      105.77     13.76 o
   2 -12   3       32.77       48.23     12.62 o
   3 -12   3       26.85       38.45     11.95 o
   4 -12   3       22.12       47.13     13.09 o
   5 -12   3        1.24        0.18      4.75 o
   6 -12   3       49.43       55.31     10.40 o
   7 -12   3       34.14       41.63      8.23 o
  -7 -11   3        1.38        4.93     11.48 o
  -6 -11   3        6.83        1.91     11.59 o
  -5 -11   3        9.84        7.83      4.36 o
  -4 -11   3       49.83       53.02      7.00 o
  -3 -11   3       72.26       65.10      7.78 o
  -2 -11   3       72.81       63.72      7.05 o
  -1 -11   3      448.19      449.80     41.64 o
   0 -11   3        0.03       -2.58      5.75 o
   1 -11   3      450.98      410.45     17.57 o
   2 -11   3        8.84        7.27      6.26 o
   3 -11   3      102.17      122.53     22.37 o
   4 -11   3        4.71       -1.48      8.75 o
   5 -11   3        4.99        8.85      8.08 o
   6 -11   3       79.02       75.95     11.29 o
   7 -11   3       36.66       40.97      9.00 o
   9 -11   3        7.62        7.75      7.97 o
  -8 -10   3        6.54       20.25      7.67 o
  -7 -10   3       34.33       11.03     10.90 o
  -6 -10   3       24.33        8.14      5.04 o
  -5 -10   3        5.61        7.43      4.52 o
  -4 -10   3       22.79       27.10      5.40 o
  -3 -10   3       44.08       36.96      9.52 o
  -2 -10   3      142.52      131.41     11.08 o
  -1 -10   3       42.22       28.34     18.21 o
   0 -10   3        2.78        5.41      4.10 o
   1 -10   3      419.23      352.56     21.06 o
   2 -10   3      321.28      286.40     15.63 o
   3 -10   3       78.09       65.40      7.49 o
   4 -10   3        4.05        2.99      5.30 o
   5 -10   3       38.22       39.38      6.41 o
   6 -10   3       63.10       44.92      5.74 o
   7 -10   3        3.91        4.13      6.87 o
   8 -10   3      349.50      301.05     45.02 o
   9 -10   3        9.53       10.23     18.06 o
  10 -10   3        7.25       26.03      8.99 o
  -9  -9   3       10.92        5.09      5.79 o
  -8  -9   3        0.28       -4.32      5.72 o
  -7  -9   3        9.92        8.08      3.78 o
  -6  -9   3       39.63       45.56      8.26 o
  -5  -9   3        3.69       -2.97      4.87 o
  -4  -9   3       13.00        8.64      6.60 o
  -3  -9   3      133.28      117.60     12.11 o
  -2  -9   3        6.94        3.69      3.98 o
  -1  -9   3      442.73      419.54     15.00 o
   0  -9   3        0.52        4.62      6.20 o
   1  -9   3      116.47       97.80     13.29 o
   2  -9   3      107.58      100.60      8.46 o
   3  -9   3      171.45      164.80     12.64 o
   4  -9   3      809.84      898.96     19.40 o
   5  -9   3       43.10       45.21      6.25 o
   6  -9   3        0.39        6.29      4.38 o
   7  -9   3       65.02       76.79     14.18 o
   8  -9   3       25.44       27.13      4.07 o
   9  -9   3        0.98       14.94      7.52 o
  10  -9   3        2.35       10.60      7.46 o
  -9  -8   3       11.64       12.46      6.59 o
  -8  -8   3      173.28      180.70     11.61 o
  -7  -8   3        0.60       -3.04      3.36 o
  -6  -8   3       82.69       68.60      7.45 o
  -5  -8   3       68.80       80.61      8.43 o
  -4  -8   3      770.39      851.34     14.56 o
  -3  -8   3      105.31      113.99     11.37 o
  -2  -8   3      191.64      197.43      8.71 o
  -1  -8   3       27.27       24.92      5.49 o
   0  -8   3        3.58       11.89      9.47 o
   1  -8   3      123.39      133.19      8.42 o
   2  -8   3      198.68      197.88     11.47 o
   3  -8   3      138.99      153.61     14.41 o
   4  -8   3      612.23      670.75     28.33 o
   5  -8   3       53.64       61.06      5.41 o
   6  -8   3     1024.70     1205.32     29.72 o
   7  -8   3      210.75      201.95     12.75 o
   8  -8   3      199.69      169.75     24.67 o
   9  -8   3       29.87       31.01      5.87 o
  10  -8   3        8.23        5.35     13.75 o
  11  -8   3        9.03       11.34      7.47 o
 -10  -7   3        9.28       14.12     11.92 o
  -9  -7   3        1.18        6.57      4.83 o
  -8  -7   3      135.23      136.68     12.01 o
  -7  -7   3       79.20       78.08      8.75 o
  -6  -7   3       73.20       73.34     12.57 o
  -5  -7   3       33.29       37.41      4.99 o
  -4  -7   3      715.09      792.84     16.55 o
  -3  -7   3      250.36      229.80     13.30 o
  -2  -7   3      267.83      279.99     17.90 o
  -1  -7   3        9.30        6.92      4.99 o
   0  -7   3        0.85       -2.52      6.42 o
   1  -7   3       86.87       95.25      6.12 o
   2  -7   3      844.68      849.58     23.33 o
   3  -7   3      559.61      536.30     12.85 o
   4  -7   3      454.90      504.71     11.21 o
   5  -7   3       24.36       18.43      5.79 o
   6  -7   3      331.57      333.87     17.34 o
   7  -7   3       16.37        8.86      2.94 o
   8  -7   3        3.88        4.57      5.06 o
   9  -7   3       15.40       13.67      3.50 o
  10  -7   3        1.72       10.05      7.09 o
  11  -7   3        0.99        9.27     10.46 o
 -10  -6   3        0.68       17.55      8.63 o
  -9  -6   3       10.69        6.53      3.75 o
  -8  -6   3      194.77      183.07     12.60 o
  -7  -6   3      145.45      126.93     13.91 o
  -6  -6   3     1084.52     1234.04     33.55 o
  -5  -6   3        0.55        0.61      3.88 o
  -4  -6   3      265.20      320.89     19.02 o
  -3  -6   3      360.00      348.76     11.30 o
  -2  -6   3     2512.25     2549.54     26.79 o
  -1  -6   3     1889.46     2298.53     47.37 o
   0  -6   3        5.89        7.78      3.07 o
   1  -6   3     2699.33     3178.41     64.58 o
   2  -6   3     2649.99     2795.41     61.85 o
   3  -6   3      103.80      100.83     14.95 o
   4  -6   3      420.30      438.20     18.49 o
   5  -6   3       22.14       26.14      3.69 o
   6  -6   3     1033.19     1106.72     41.64 o
   7  -6   3        4.38        4.97      2.71 o
   8  -6   3      158.11      147.82     11.34 o
   9  -6   3       46.52       47.80      6.66 o
  11  -6   3       18.08       15.59     11.51 o
 -11  -5   3        7.50       25.15     13.23 o
 -10  -5   3       10.91        2.55      4.62 o
  -9  -5   3       13.88       21.99      5.50 o
  -8  -5   3        6.54        2.21      4.57 o
  -7  -5   3       36.54       33.56      6.07 o
  -6  -5   3      348.65      360.29     13.51 o
  -5  -5   3        1.59        7.80      2.84 o
  -4  -5   3      826.79      800.34     16.39 o
  -3  -5   3      120.24      109.41      8.84 o
  -2  -5   3     1365.29     1408.74     22.73 o
  -1  -5   3       74.37       74.87      6.54 o
   0  -5   3        0.75        0.58      7.43 o
   1  -5   3      725.33      700.17     12.17 o
   2  -5   3       99.65       79.86     15.10 o
   3  -5   3      163.51      182.58      8.29 o
   4  -5   3      276.19      239.24      7.83 o
   5  -5   3       53.07       56.86      5.86 o
   6  -5   3      100.98      111.99      8.39 o
   7  -5   3       13.88       16.09      3.87 o
   8  -5   3      110.61      116.00      9.54 o
   9  -5   3       13.08       15.18      6.61 o
  10  -5   3       47.99       38.90     12.58 o
  11  -5   3       13.14       18.96     11.12 o
  12  -5   3        2.22       15.30      6.47 o
 -11  -4   3        5.82       20.54     11.99 o
 -10  -4   3        4.93       -7.97      7.97 o
  -9  -4   3       48.46       33.77      8.01 o
  -8  -4   3      137.17      132.95      9.98 o
  -7  -4   3       24.29       35.23      5.83 o
  -6  -4   3      777.54      823.55     25.01 o
  -5  -4   3      176.90      175.17     20.25 o
  -4  -4   3      100.22      103.90      7.30 o
  -3  -4   3      230.62      241.85      7.69 o
  -2  -4   3        1.53       -4.96      7.88 o
  -1  -4   3     3682.33     3714.05     33.92 o
   0  -4   3        1.64        1.40      1.03 o
   1  -4   3     1317.86     1369.80     25.26 o
   2  -4   3       23.98       14.42      2.88 o
   3  -4   3      291.02      270.03     10.45 o
   4  -4   3     1653.36     1784.34     23.34 o
   5  -4   3      451.98      486.56     11.38 o
   6  -4   3       11.34       25.14      4.22 o
   7  -4   3       83.44       98.77      9.98 o
   8  -4   3        6.31        4.07      3.49 o
   9  -4   3       12.62        6.08      2.74 o
  10  -4   3       20.29       34.18      6.95 o
  11  -4   3       43.23       45.02     16.34 o
  12  -4   3        0.14        4.43      9.32 o
 -11  -3   3       11.24       13.53     19.85 o
 -10  -3   3        3.47       12.40      5.74 o
  -9  -3   3       14.29       14.72      4.64 o
  -8  -3   3       95.72       74.14      7.28 o
  -7  -3   3       35.56       31.24      4.47 o
  -6  -3   3        3.85       -1.93      5.18 o
  -5  -3   3      249.93      263.48      8.38 o
  -4  -3   3     1986.32     2104.07     25.50 o
  -3  -3   3      350.81      362.06     11.40 o
  -2  -3   3      757.11      677.31     12.01 o
  -1  -3   3      894.73      801.35     14.23 o
   0  -3   3        0.02       -2.58      4.25 o
   1  -3   3      525.55      437.88      8.84 o
   2  -3   3     1364.65     1306.17     16.94 o
   3  -3   3       47.53       43.85      5.15 o
   4  -3   3      808.15      771.95     14.90 o
   5  -3   3        1.48        5.09      4.30 o
   6  -3   3      345.65      355.68     13.62 o
   7  -3   3       39.45       45.33      6.06 o
   8  -3   3       16.07       23.28      6.31 o
   9  -3   3        1.03       -1.03      4.10 o
  10  -3   3       12.22        9.64      3.57 o
  11  -3   3       28.00       35.71      9.32 o
  12  -3   3        2.06        3.48      8.47 o
 -12  -2   3        1.50        5.33     13.01 o
 -11  -2   3       15.38       17.57     10.23 o
 -10  -2   3       36.74       32.88      7.67 o
  -9  -2   3        0.11       -2.09      6.28 o
  -8  -2   3       13.22       12.52      3.38 o
  -7  -2   3       51.55       54.53      6.49 o
  -6  -2   3       24.05       17.62      4.37 o
  -5  -2   3      160.36      164.30      8.35 o
  -4  -2   3      965.79      974.38     17.91 o
  -3  -2   3        3.28        7.86      3.48 o
  -2  -2   3      309.09      319.26      7.33 o
  -1  -2   3     2332.54     2274.98     22.99 o
   0  -2   3        3.82       -1.05      9.90 o
   2  -2   3        0.91       -1.16      2.55 o
   3  -2   3      482.48      513.15     11.99 o
   4  -2   3      487.66      433.91      9.99 o
   5  -2   3      373.95      393.20     16.27 o
   6  -2   3      124.49      136.06     16.02 o
   7  -2   3       42.48       42.71      4.19 o
   8  -2   3       66.94       60.88      7.51 o
   9  -2   3        7.55        2.02      3.01 o
  10  -2   3       17.23       17.57      4.45 o
  11  -2   3        6.56        4.62      7.36 o
  12  -2   3        1.08       -3.72      7.22 o
 -12  -1   3        1.03        9.21      9.14 o
 -11  -1   3       24.59       22.36      7.52 o
 -10  -1   3        3.63       19.35      5.53 o
  -9  -1   3       29.22       33.60      9.51 o
  -8  -1   3       49.13       47.47      8.96 o
  -7  -1   3       17.28       10.85      8.08 o
  -6  -1   3      150.25      160.87     10.25 o
  -5  -1   3      192.39      234.39      7.40 o
  -4  -1   3      322.68      308.63     12.46 o
  -3  -1   3      562.76      623.07     11.55 o
  -2  -1   3     1021.29     1000.01     13.40 o
  -1  -1   3     1320.25     1172.73     16.87 o
   0  -1   3        6.31        4.67      1.36 o
   1  -1   3     4010.45     3493.14     27.93 o
   2  -1   3     8742.82     8364.32     40.18 o
   3  -1   3     1844.26     1907.07     23.59 o
   4  -1   3      140.92      130.39     17.28 o
   5  -1   3        2.94        8.18      2.33 o
   6  -1   3       80.39       64.70      8.24 o
   7  -1   3       32.29       23.78      8.66 o
   8  -1   3        0.39        5.64      5.38 o
   9  -1   3       12.56       10.21      5.50 o
  10  -1   3       48.57       33.16      4.65 o
  11  -1   3        0.79       13.31      7.60 o
  12  -1   3       11.81       -2.92     11.84 o
 -12   0   3        1.73       14.08      6.69 o
 -11   0   3       41.86       45.10     13.90 o
 -10   0   3       17.93       34.67      8.62 o
  -9   0   3       21.91       13.82      8.92 o
  -8   0   3       49.48       23.39      6.36 o
  -7   0   3       32.14       25.03      5.72 o
  -6   0   3      107.41      128.19      8.38 o
  -5   0   3       40.54       45.85      4.54 o
  -4   0   3        5.59        7.37      2.57 o
  -3   0   3     1917.52     1963.70     26.92 o
  -2   0   3     8447.32     7982.03     56.22 o
  -1   0   3     1557.78     1529.65     13.70 o
   0   0   3       62.56       48.36      3.52 o
   1   0   3    11569.66    10084.32     62.37 o
   2   0   3       60.75       69.41      7.87 o
   3   0   3       61.69       69.00      7.47 o
   4   0   3     1170.93     1141.40     19.71 o
   5   0   3      178.29      168.29     19.48 o
   6   0   3      111.71      119.85      8.64 o
   7   0   3       50.41       51.11      7.57 o
   8   0   3       71.87       95.96     20.23 o
   9   0   3       52.50       50.47      7.52 o
  10   0   3       44.30       42.28      7.83 o
  11   0   3       16.98       24.93      6.20 o
 -12   1   3        2.96        4.97      6.36 o
 -11   1   3       10.44       12.08      9.22 o
 -10   1   3       19.43       25.31      8.08 o
  -9   1   3        0.41        5.39      6.94 o
  -8   1   3       21.65       23.57      7.29 o
  -7   1   3       72.62       58.83     23.58 o
  -6   1   3      454.06      448.75      7.17 o
  -5   1   3       17.78       15.56      6.76 o
  -4   1   3      299.50      321.41     14.99 o
  -1   1   3     7418.22     7001.62     32.82 o
   0   1   3      142.86      143.84      5.43 o
   1   1   3       10.13       15.06      3.26 o
   2   1   3    10289.16     9374.43     39.42 o
   3   1   3      207.88      194.23      5.25 o
   4   1   3      101.88      112.24      5.09 o
   5   1   3      954.77      956.08     15.57 o
   6   1   3       64.28       63.19      8.01 o
   7   1   3      704.38      755.59     25.72 o
   8   1   3       20.45       17.87      4.12 o
   9   1   3       38.53       43.60      5.16 o
  10   1   3       12.15        4.43      4.64 o
  11   1   3       57.77       47.97     13.90 o
  12   1   3        0.02       17.62      8.77 o
 -12   2   3       10.97       17.96      9.55 o
 -11   2   3        7.38       11.99      8.70 o
 -10   2   3       66.26       59.53      8.15 o
  -9   2   3       56.54       70.74      9.69 o
  -8   2   3       91.61      101.47     19.27 o
  -7   2   3      119.61      113.23     22.70 o
  -6   2   3       20.20       19.03      8.33 o
  -5   2   3      686.11      678.09     24.35 o
  -4   2   3      122.90      109.16      9.14 o
  -3   2   3      243.05      215.76      7.36 o
  -2   2   3     8197.64     7787.34     36.79 o
  -1   2   3    24072.73    22205.52     84.78 o
   0   2   3       51.37       51.57      5.75 o
   1   2   3    17179.94    15741.80     60.80 o
   2   2   3     1204.07     1104.48     26.98 o
   3   2   3        0.11        6.24      2.68 o
   4   2   3     1637.59     1742.76     20.81 o
   5   2   3       12.62       15.66      4.46 o
   6   2   3      176.66      202.76     15.15 o
   7   2   3      151.47      160.30     18.62 o
   8   2   3      262.98      275.76     13.78 o
   9   2   3      190.68      193.31     12.12 o
  10   2   3        0.14        5.45      4.29 o
  11   2   3        6.06       26.24     17.77 o
 -12   3   3       16.48       19.40      8.23 o
 -11   3   3       19.43       13.69     16.01 o
 -10   3   3       53.14       89.14     32.13 o
  -9   3   3       33.24       27.05      8.15 o
  -8   3   3        3.38        4.78      4.98 o
  -7   3   3      585.32      596.84     23.74 o
  -6   3   3       25.17       33.22      5.58 o
  -5   3   3      345.79      357.31     30.35 o
  -3   3   3       22.75       28.48      4.19 o
  -2   3   3      291.51      249.75     14.39 o
  -1   3   3      872.10      804.45     12.18 o
   0   3   3        0.45       -1.89      2.83 o
   1   3   3     5592.95     5264.06     28.83 o
   2   3   3      853.27      836.58     18.28 o
   4   3   3      268.57      274.54     12.50 o
   5   3   3      123.72      121.86     14.35 o
   6   3   3       12.49       13.67      3.82 o
   7   3   3      325.99      332.66     32.12 o
   8   3   3      239.06      206.95     23.86 o
   9   3   3        4.15        5.09      3.54 o
  10   3   3       17.64       15.71      4.99 o
  11   3   3        6.96       25.74     11.18 o
 -12   4   3        2.45        9.36      6.69 o
 -11   4   3       52.80       53.67     18.97 o
 -10   4   3        3.30       11.18     16.23 o
  -9   4   3      123.58      105.23     15.17 o
  -8   4   3      278.03      285.79     46.84 o
  -7   4   3      217.32      246.69     34.04 o
  -6   4   3       50.34       61.96     16.82 o
  -5   4   3        0.91       -0.46      3.76 o
  -4   4   3      362.70      366.77      7.55 o
  -3   4   3      712.88      763.26     14.28 o
  -2   4   3      251.66      240.51      7.59 o
  -1   4   3     1042.85      981.20     14.49 o
   0   4   3        8.92        8.39      3.95 o
   1   4   3       87.70       79.40     17.04 o
   2   4   3        9.60       -3.17      6.32 o
   4   4   3     1472.53     1446.99     17.92 o
   5   4   3      517.03      462.13      9.23 o
   6   4   3       19.45       19.01      2.74 o
   7   4   3      396.74      402.58     17.60 o
   8   4   3      644.76      753.50     26.76 o
   9   4   3        7.67       10.29      6.27 o
  10   4   3        6.57        5.12      9.44 o
 -12   5   3        1.34        2.21      7.24 o
 -11   5   3       10.27       15.92      9.21 o
 -10   5   3        0.02        6.91     11.88 o
  -9   5   3       75.37       79.39     16.67 o
  -8   5   3       92.02       87.84     11.99 o
  -7   5   3      405.63      456.47     33.78 o
  -6   5   3       11.53       14.01      8.37 o
  -5   5   3      231.93      225.29      8.70 o
  -4   5   3     1195.83     1199.86     16.64 o
  -3   5   3     2653.42     2969.66     31.84 o
  -2   5   3       27.27       29.35      5.65 o
  -1   5   3      172.01      148.44     17.79 o
   0   5   3        6.86        3.51      2.88 o
   1   5   3       62.98       66.59      6.72 o
   2   5   3       70.31       89.34      5.41 o
   4   5   3       24.06       20.04      2.90 o
   5   5   3     1009.37     1088.50     26.36 o
   6   5   3      515.81      550.06     24.42 o
   7   5   3       47.05       62.35     10.60 o
   8   5   3        0.06        6.02      4.11 o
   9   5   3       60.95       80.58     10.97 o
  10   5   3        0.02        9.01      6.18 o
  11   5   3        0.82       14.24      5.76 o
 -11   6   3        6.19       13.96     17.40 o
 -10   6   3       11.02        5.52      6.90 o
  -9   6   3        2.04        8.51      3.98 o
  -8   6   3      836.32      986.03     48.84 o
  -7   6   3      254.66      237.06     28.98 o
  -6   6   3      139.50      128.03     11.34 o
  -5   6   3      954.72      966.42     16.91 o
  -4   6   3      109.59       93.91      5.66 o
  -3   6   3     1115.66     1146.69     25.51 o
  -2   6   3      532.17      609.36     19.58 o
  -1   6   3      123.41      105.21      7.19 o
   0   6   3        0.22        3.04      3.16 o
   1   6   3      490.71      450.90      9.65 o
   2   6   3       29.45       41.74      4.58 o
   3   6   3      134.63      103.89      7.18 o
   4   6   3        9.89       10.04      8.09 o
   5   6   3     1559.93     1645.79     93.99 o
   6   6   3       53.88       66.44     11.15 o
   7   6   3      200.84      212.68     19.15 o
   8   6   3        1.44        4.21      5.85 o
   9   6   3        2.05       10.31      7.25 o
  10   6   3        2.77        2.83      7.46 o
 -11   7   3        0.26        5.10      5.16 o
 -10   7   3       14.44        9.86     20.65 o
  -9   7   3       62.46       56.09     25.48 o
  -8   7   3       14.08       18.76      9.17 o
  -7   7   3       58.32       79.17     21.82 o
  -6   7   3      465.38      461.67     17.71 o
  -5   7   3     1102.49     1159.52     29.11 o
  -4   7   3        0.02       -2.48      4.46 o
  -3   7   3       31.91       16.04      7.87 o
  -2   7   3      148.77      136.72     12.10 o
  -1   7   3      308.03      317.79      8.11 o
   0   7   3       10.17        7.97      7.27 o
   1   7   3      399.56      399.96     14.78 o
   2   7   3      244.77      289.91     50.45 o
   3   7   3       17.79       18.55      4.56 o
   4   7   3      556.08      625.81     24.90 o
   5   7   3      327.43      321.70     18.76 o
   6   7   3       97.97       92.86     14.01 o
   7   7   3       49.17       59.64      9.75 o
   8   7   3       20.96        6.23     10.01 o
   9   7   3       28.85       20.02      8.67 o
  10   7   3        0.25       -0.06      7.13 o
 -11   8   3        3.18        3.89     14.29 o
 -10   8   3        1.05        7.84     10.42 o
  -9   8   3        4.47       11.73      6.88 o
  -8   8   3        0.09        8.75      7.20 o
  -7   8   3      140.31      144.38     13.32 o
  -6   8   3       47.31       45.96      9.74 o
  -5   8   3     1196.57     1291.00     17.94 o
  -4   8   3      618.38      665.32     19.21 o
  -3   8   3       83.26       86.55      7.87 o
  -2   8   3       59.79       67.63     10.26 o
  -1   8   3      505.73      480.68     15.49 o
   0   8   3        5.66        6.37      7.62 o
   1   8   3      547.81      512.10     18.39 o
   2   8   3       17.24       12.46      7.98 o
   3   8   3      212.02      194.27     11.51 o
   4   8   3      107.79      128.13     14.34 o
   5   8   3        1.19        9.72      7.17 o
   6   8   3      138.88      147.94     13.27 o
   7   8   3       11.54       13.47      6.34 o
   8   8   3        0.02        6.90      5.46 o
   9   8   3       55.73       72.03     14.92 o
 -10   9   3        1.28        7.71      9.44 o
  -9   9   3        0.04        4.01      5.11 o
  -8   9   3       20.47       14.71     10.57 o
  -7   9   3       42.09       52.85     28.22 o
  -6   9   3      187.71      229.36     35.69 o
  -5   9   3        2.67        7.65      4.84 o
  -4   9   3      203.54      201.71     13.34 o
  -3   9   3      423.14      403.98     15.95 o
  -2   9   3       74.79       68.55      6.65 o
  -1   9   3        0.00       -1.24      7.05 o
   0   9   3        9.16       13.49      6.13 o
   1   9   3       11.12        6.46      6.62 o
   2   9   3      336.15      337.29     20.78 o
   3   9   3      529.97      552.10     38.68 o
   4   9   3       13.80        9.46     11.08 o
   5   9   3       33.67       42.91      9.40 o
   6   9   3       18.81       22.34      8.04 o
   7   9   3       21.22       30.15     10.13 o
   8   9   3        4.65        7.54      6.58 o
   9   9   3        0.82        3.42      9.10 o
 -10  10   3        0.12       10.63     14.40 o
  -9  10   3       93.09       94.18     11.70 o
  -8  10   3        6.08        6.11      5.58 o
  -7  10   3       55.99       35.40      8.99 o
  -6  10   3      104.56       99.18      9.81 o
  -5  10   3        2.49       -0.07      4.03 o
  -4  10   3       46.93       42.51      6.18 o
  -3  10   3      415.10      455.04     22.78 o
  -2  10   3      692.64      714.44     21.40 o
  -1  10   3       52.19       43.80      6.12 o
   0  10   3        3.16        6.49      3.14 o
   1  10   3        5.01       -0.85      5.29 o
   2  10   3      349.26      325.33     17.58 o
   3  10   3       32.76       25.00     10.97 o
   4  10   3      121.14      132.09     14.47 o
   5  10   3       54.92       69.17     15.21 o
   6  10   3       46.82       67.98     19.49 o
   7  10   3        3.06       11.03      6.32 o
   8  10   3        0.67        1.45      7.13 o
  -9  11   3       17.81       17.12      9.10 o
  -8  11   3        2.40        8.65      5.59 o
  -7  11   3       14.81        6.11      8.49 o
  -6  11   3       37.08       30.78      8.78 o
  -5  11   3      141.05      127.83     13.42 o
  -4  11   3      135.99      140.31     11.42 o
  -3  11   3       58.60       48.76      6.50 o
  -2  11   3        0.86        6.19      6.88 o
  -1  11   3      107.41      104.87      7.77 o
   0  11   3        2.91        8.77      3.33 o
   1  11   3      172.38      151.48     18.68 o
   2  11   3       20.38       34.38     15.79 o
   3  11   3      137.35      173.38     12.87 o
   4  11   3      235.04      237.67     34.03 o
   5  11   3        3.34        0.80     12.51 o
   6  11   3        4.27        7.93      9.32 o
   7  11   3        1.05        3.79     12.10 o
  -8  12   3        0.41        3.52      8.06 o
  -7  12   3        0.18        8.11     15.17 o
  -6  12   3        5.51        3.02      6.71 o
  -5  12   3        7.54        8.96      3.83 o
  -4  12   3      311.83      313.92     17.46 o
  -3  12   3       68.14       61.81      8.42 o
  -2  12   3       19.54       24.92      9.38 o
  -1  12   3       51.58       45.28      7.20 o
   0  12   3        0.12        9.26      5.68 o
   1  12   3        2.41       11.22      6.93 o
   2  12   3       88.95      103.97     15.52 o
   3  12   3      218.59      169.09     35.49 o
   4  12   3       12.09       19.52      7.24 o
   5  12   3        4.15       25.00      9.90 o
   6  12   3        3.39        8.96      8.78 o
  -7  13   3        2.75        5.70      7.40 o
  -6  13   3        0.13        8.20      9.94 o
  -5  13   3        2.34        6.12      5.08 o
  -4  13   3       12.93       16.08      5.02 o
  -3  13   3      262.62      290.83     33.74 o
  -2  13   3       67.71       77.45     12.99 o
  -1  13   3        6.25        5.65      3.73 o
   0  13   3        0.51        2.29      4.12 o
   1  13   3       13.26       15.80      8.96 o
   2  13   3       16.87       13.11      5.79 o
   3  13   3       26.44       17.11      6.39 o
   4  13   3        0.59       14.45      8.32 o
   5  13   3       16.18       17.28      8.19 o
  -6  14   3       26.59       20.11      6.00 o
  -5  14   3       12.12       15.65      9.38 o
  -4  14   3        0.38        3.31      3.82 o
  -3  14   3       38.75       31.52      8.12 o
  -2  14   3       17.45       18.73      5.60 o
  -1  14   3        1.09        5.96      4.59 o
   0  14   3        7.76        8.56      7.48 o
   1  14   3        0.97        5.06      7.50 o
   2  14   3        1.31       13.03      7.60 o
   3  14   3      138.64      161.30     35.09 o
   4  14   3        2.22       16.16      7.02 o
  -4  15   3        6.25        7.09     10.46 o
  -3  15   3      174.31      162.11     17.89 o
  -2  15   3        1.23        5.92     11.04 o
  -1  15   3       14.73       13.09      8.48 o
   0  15   3        0.08      -12.29     12.29 o
   1  15   3       14.21       37.51     14.84 o
   2  15   3       13.17        7.09     13.38 o
  -2 -15   4       24.03       11.99     10.23 o
  -1 -15   4        0.38        7.56      5.68 o
   0 -15   4        0.50        1.23     15.03 o
   1 -15   4        3.16        7.89      5.64 o
   2 -15   4       18.73       23.37     17.32 o
   3 -15   4        0.91        6.23     10.97 o
   4 -15   4        5.53       21.86     14.44 o
  -4 -14   4        3.84        5.48      8.26 o
  -3 -14   4        1.70      -12.21     12.21 o
  -2 -14   4       20.25       12.80     26.07 o
  -1 -14   4       81.49       74.50     10.35 o
   0 -14   4       14.76        2.07     11.40 o
   1 -14   4       83.40       61.85     13.21 o
   2 -14   4        6.57        2.68      9.11 o
   3 -14   4        7.09        1.70      7.65 o
   4 -14   4        0.82        3.71      5.15 o
   5 -14   4       79.11       70.34     10.99 o
   6 -14   4        0.94        2.80      5.08 o
  -5 -13   4       34.21       27.42      9.36 o
  -4 -13   4        0.17        5.29      5.48 o
  -3 -13   4       11.97       14.65      6.11 o
  -2 -13   4        0.10       17.84      7.35 o
  -1 -13   4       22.59        8.99     11.40 o
   0 -13   4        1.33       -7.63      8.20 o
   1 -13   4        6.35       13.70     10.05 o
   2 -13   4       15.36       14.04     14.15 o
   3 -13   4        8.56       18.32      6.66 o
   4 -13   4        8.95       11.53      9.14 o
   5 -13   4       61.42       54.71      9.92 o
   6 -13   4        1.05        6.39      5.42 o
   7 -13   4        0.21        0.48      8.18 o
  -6 -12   4        0.34       10.53      8.48 o
  -5 -12   4      107.14      100.96     15.16 o
  -4 -12   4       27.27       29.19      6.59 o
  -3 -12   4        0.12        5.47     11.40 o
  -2 -12   4        0.62        6.58     10.38 o
  -1 -12   4       14.54       11.26     11.84 o
   0 -12   4        3.45       -3.67      7.84 o
   1 -12   4        0.14       -7.90      7.93 o
   2 -12   4        4.92       11.43      7.40 o
   3 -12   4      238.63      226.59     27.89 o
   4 -12   4       85.96       98.27     12.21 o
   5 -12   4       17.37       23.63      7.15 o
   6 -12   4        8.05        7.28     11.84 o
   7 -12   4        1.31       -4.83      7.97 o
   8 -12   4        0.04        0.74     13.60 o
  -7 -11   4        0.33        5.67      7.94 o
  -6 -11   4        0.22       -1.10      4.45 o
  -5 -11   4       56.51       48.07      7.09 o
  -4 -11   4       46.30       37.78      5.66 o
  -3 -11   4      215.59      187.05     23.54 o
  -2 -11   4        9.06       -0.74      3.63 o
  -1 -11   4       30.07       27.13      7.27 o
   0 -11   4     1097.96     1139.58     36.38 o
   1 -11   4        1.01        6.98      7.11 o
   2 -11   4      188.98      203.65     14.83 o
   3 -11   4      182.08      186.00     24.20 o
   4 -11   4        0.03       -8.08      8.08 o
   5 -11   4       47.75       48.67      8.66 o
   6 -11   4        0.85        4.75     15.54 o
   7 -11   4       70.42       64.84     15.30 o
  -8 -10   4        0.21        4.61      3.92 o
  -7 -10   4        0.17       -4.20      4.91 o
  -6 -10   4       11.74       12.86      4.62 o
  -5 -10   4       12.80        9.85      4.71 o
  -4 -10   4        0.99        4.18      4.44 o
  -3 -10   4      217.50      205.88     26.21 o
  -2 -10   4      734.65      748.61     15.61 o
  -1 -10   4      229.87      201.29      8.15 o
   0 -10   4       75.11       87.07     16.34 o
   1 -10   4      274.07      291.50     34.40 o
   2 -10   4     1025.56     1037.98     31.85 o
   3 -10   4        0.11       29.67     12.36 o
   4 -10   4       52.82       48.79      8.46 o
   5 -10   4       15.35       25.39     12.90 o
   6 -10   4       28.06       14.80     16.64 o
   7 -10   4       26.99       35.24      6.29 o
   8 -10   4        1.00       10.17      5.19 o
   9 -10   4       56.32       37.51      9.79 o
  10 -10   4        3.73       11.12      9.07 o
  -9  -9   4        0.38        5.54      4.53 o
  -8  -9   4        9.05       14.38      7.86 o
  -7  -9   4       36.38       34.51      6.57 o
  -6  -9   4       20.56       17.62      4.72 o
  -5  -9   4       25.35       20.96      6.91 o
  -4  -9   4        2.86        6.16      3.25 o
  -3  -9   4       49.61       48.23      6.96 o
  -2  -9   4      210.65      204.68     17.01 o
  -1  -9   4      146.21      138.05     16.39 o
   0  -9   4       52.49       50.74      8.48 o
   1  -9   4       67.56       59.74      7.09 o
   2  -9   4       11.11        1.45      8.35 o
   3  -9   4      379.31      359.07     42.94 o
   4  -9   4     1231.07     1376.03     36.09 o
   5  -9   4      207.99      187.20      9.11 o
   6  -9   4      295.21      231.90     41.82 o
   7  -9   4       31.33       26.73      4.73 o
   8  -9   4       90.83       94.13     10.68 o
   9  -9   4       12.98       16.08      7.75 o
  10  -9   4       35.18       31.00      9.07 o
  -9  -8   4       26.12       22.83      7.13 o
  -8  -8   4        1.12        6.70      4.87 o
  -7  -8   4       54.73       58.83      9.99 o
  -6  -8   4        1.82        6.50      6.87 o
  -5  -8   4       72.02       66.11     10.88 o
  -4  -8   4     1169.67     1252.40     19.81 o
  -3  -8   4      191.06      180.17     20.25 o
  -2  -8   4       78.87       81.94      7.10 o
  -1  -8   4        1.97        4.37      2.73 o
   0  -8   4     1186.37     1179.16     23.10 o
   1  -8   4        0.36        7.08      5.08 o
   2  -8   4     1130.51     1084.16     18.74 o
   3  -8   4      247.33      204.48      9.72 o
   4  -8   4       14.97       21.97      9.29 o
   5  -8   4      159.13      186.14     17.14 o
   6  -8   4      498.31      547.84     14.32 o
   7  -8   4       17.33       22.73      5.15 o
   8  -8   4       19.46       23.65      4.22 o
   9  -8   4       62.06       57.98      7.27 o
  10  -8   4        0.01        3.29      5.85 o
  11  -8   4        1.90       16.52      5.41 o
 -10  -7   4        2.79        9.87     12.06 o
  -9  -7   4       37.58       19.22      4.57 o
  -8  -7   4       22.16       18.65      5.45 o
  -7  -7   4       12.33       16.50      5.06 o
  -6  -7   4      568.19      536.18     17.10 o
  -5  -7   4        1.26        1.77      4.73 o
  -4  -7   4       16.63       19.77      3.90 o
  -3  -7   4      216.17      203.68     22.03 o
  -2  -7   4     1625.65     1529.05     51.10 o
  -1  -7   4      152.13      154.20     14.03 o
   0  -7   4     1291.14     1277.18     19.60 o
   1  -7   4      372.51      334.68      7.77 o
   2  -7   4      470.46      396.25      7.46 o
   3  -7   4       37.84       42.92      4.95 o
   4  -7   4      144.25      146.01      8.84 o
   5  -7   4        5.77        8.89      7.57 o
   6  -7   4        5.15       10.95      7.21 o
   7  -7   4       30.39       39.02     12.00 o
   8  -7   4       84.03      108.56      9.67 o
   9  -7   4       67.75       75.58      7.12 o
  10  -7   4        2.43        1.44      6.85 o
  11  -7   4        6.72       15.26      6.71 o
 -10  -6   4       22.05       24.49      5.69 o
  -9  -6   4       17.58        8.70      3.84 o
  -8  -6   4        5.65        7.92      4.42 o
  -7  -6   4        4.85        9.88      4.57 o
  -6  -6   4      121.82      120.02     11.45 o
  -5  -6   4       93.26       89.52     10.11 o
  -4  -6   4       33.62       37.66      5.68 o
  -3  -6   4      182.70      173.56     20.63 o
  -2  -6   4       81.73       81.71     10.04 o
  -1  -6   4      729.27      765.07     15.84 o
   0  -6   4      459.48      422.04      8.91 o
   1  -6   4      326.79      334.12     13.75 o
   2  -6   4     1161.73     1155.70     16.76 o
   3  -6   4      375.86      383.28     11.13 o
   4  -6   4      127.09      103.36     17.17 o
   5  -6   4       62.33       52.21      5.38 o
   6  -6   4      146.92      144.40      9.15 o
   7  -6   4       56.42       63.03      6.69 o
   8  -6   4        2.29        8.87      3.89 o
   9  -6   4      146.13      152.49     12.31 o
  10  -6   4       18.02        9.90      6.59 o
  11  -6   4        6.54        5.57      7.78 o
 -11  -5   4        6.03       18.93     12.51 o
 -10  -5   4        1.03        0.11     15.10 o
  -9  -5   4       48.01       46.35      8.33 o
  -8  -5   4      102.73      114.02      9.72 o
  -7  -5   4       12.02       11.09      4.87 o
  -6  -5   4       48.00       46.80      6.14 o
  -5  -5   4      165.26      160.66     10.02 o
  -4  -5   4      240.52      235.90     16.16 o
  -3  -5   4      277.93      275.47     10.88 o
  -2  -5   4     4027.32     4216.07     51.13 o
  -1  -5   4      158.04      170.74      5.50 o
   0  -5   4     5202.06     5558.16     52.52 o
   1  -5   4      371.25      436.04     17.21 o
   2  -5   4     5539.38     5670.39     69.56 o
   3  -5   4     1376.44     1547.10     26.05 o
   4  -5   4      291.91      301.91      9.13 o
   5  -5   4      122.33      142.30     16.20 o
   6  -5   4      117.13      114.56      8.04 o
   7  -5   4        3.14       10.61      7.63 o
   8  -5   4      228.23      238.76     18.54 o
   9  -5   4      214.89      248.02     35.43 o
  10  -5   4      101.74       99.67     12.21 o
  11  -5   4        8.19       -0.58     11.77 o
 -11  -4   4        5.09       24.98      9.98 o
 -10  -4   4        4.35       -6.60      6.60 o
  -9  -4   4      101.55      106.66     11.82 o
  -8  -4   4        7.41        5.84      4.13 o
  -7  -4   4       95.17      111.04      7.36 o
  -6  -4   4      138.66      138.81     10.48 o
  -5  -4   4       27.09       38.12      5.01 o
  -4  -4   4      108.53      112.36      9.06 o
  -3  -4   4     1720.01     1998.43     25.21 o
  -2  -4   4     2321.64     2245.20     27.61 o
  -1  -4   4       69.43       30.52      9.87 o
   0  -4   4     8881.25     8679.83    173.43 o
   1  -4   4      867.62      749.35     23.32 o
   2  -4   4       10.50        4.48      2.15 o
   3  -4   4      803.50      817.44     26.77 o
   4  -4   4     2140.60     2347.88     26.86 o
   5  -4   4       56.19       52.04      4.75 o
   6  -4   4       32.88       44.93      5.33 o
   7  -4   4       60.65       67.29      7.74 o
   8  -4   4       23.73       26.14      5.46 o
   9  -4   4       37.75       46.15      8.11 o
  10  -4   4      102.29      100.57      7.98 o
  11  -4   4        1.77        6.02      7.03 o
  12  -4   4       12.22        9.61      7.61 o
 -11  -3   4        4.04        3.94      9.72 o
 -10  -3   4       37.11       35.04     12.79 o
  -9  -3   4      229.79      215.70     19.57 o
  -8  -3   4       71.23       59.20      5.35 o
  -7  -3   4        5.88       22.61      6.72 o
  -6  -3   4      115.51      117.65      8.17 o
  -5  -3   4       23.33       32.89      8.18 o
  -4  -3   4     2232.38     2483.13     56.07 o
  -3  -3   4      507.69      540.88     13.83 o
  -2  -3   4      139.66      127.98      7.38 o
  -1  -3   4     1931.27     1797.54     22.61 o
   1  -3   4     1076.45     1055.27     26.91 o
   2  -3   4      220.71      221.74      6.86 o
   3  -3   4       59.48       90.90     14.04 o
   4  -3   4      545.44      590.36     12.54 o
   5  -3   4      183.10      173.05     18.02 o
   6  -3   4       10.42       20.13      4.26 o
   7  -3   4       33.88       32.74      5.59 o
   8  -3   4        8.51       10.55      4.40 o
   9  -3   4      141.11      139.40     19.26 o
  10  -3   4        1.34        3.23      8.19 o
  11  -3   4      184.52      248.49     49.39 o
  12  -3   4       69.54       79.91     20.18 o
 -11  -2   4        0.91       11.74      7.26 o
 -10  -2   4       69.51       57.69     10.04 o
  -9  -2   4       80.68       95.15     14.88 o
  -8  -2   4      114.13      135.94      8.64 o
  -7  -2   4      114.15      131.13      7.49 o
  -6  -2   4        1.67        2.04      3.84 o
  -5  -2   4      153.07      148.95      6.29 o
  -4  -2   4      243.86      300.60     10.51 o
  -3  -2   4      394.43      460.42      8.21 o
  -2  -2   4     1474.73     1369.96     26.59 o
  -1  -2   4      438.76      445.62      7.13 o
   0  -2   4     5381.46     5312.08     30.83 o
   1  -2   4     1112.70     1119.03     13.70 o
   2  -2   4      662.42      596.64     10.00 o
   3  -2   4      595.44      592.72     13.31 o
   4  -2   4       25.62       35.37      4.06 o
   5  -2   4     1318.86     1413.84     19.39 o
   6  -2   4      465.20      486.33     24.31 o
   7  -2   4        7.90        9.32      4.46 o
   8  -2   4      210.11      234.71     15.95 o
   9  -2   4      172.68      152.67     10.90 o
  10  -2   4       30.67       32.43      5.52 o
  11  -2   4       61.24       54.41      8.42 o
  12  -2   4        3.89       17.11     11.62 o
 -12  -1   4        0.11        6.06      8.26 o
 -11  -1   4        0.02        3.27      6.89 o
 -10  -1   4       83.10       78.71     10.11 o
  -9  -1   4        0.01       -3.47      6.51 o
  -8  -1   4        0.09        2.97      6.41 o
  -7  -1   4       26.38       22.04      3.79 o
  -6  -1   4      136.90      144.37     11.19 o
  -5  -1   4      677.80      741.33     16.22 o
  -4  -1   4      165.98      166.49      7.62 o
  -3  -1   4       67.07       69.90      7.03 o
  -2  -1   4        8.17        4.14      2.14 o
  -1  -1   4     8348.66     8190.26     33.37 o
   0  -1   4     3221.11     3236.91     40.42 o
   1  -1   4    11204.63    10175.96     80.68 o
   2  -1   4       96.81      108.59      6.93 o
   3  -1   4     2009.68     2011.38     22.37 o
   4  -1   4      772.27      746.25     15.88 o
   5  -1   4        0.59        1.00      3.26 o
   6  -1   4       14.31        6.34      4.12 o
   7  -1   4       11.41       10.36      3.28 o
   8  -1   4        0.03       -4.46      4.46 o
   9  -1   4       97.31       96.46     12.12 o
  10  -1   4       48.35       50.78      6.58 o
  11  -1   4       27.33       14.13      3.71 o
  12  -1   4        0.42        1.76     11.92 o
 -12   0   4       49.58       28.81     12.79 o
 -11   0   4      177.92      178.77     35.61 o
 -10   0   4        4.27       14.73     13.56 o
  -9   0   4      240.21      318.39     42.77 o
  -8   0   4      182.23      234.44     19.93 o
  -7   0   4        3.68       11.60     13.45 o
  -6   0   4      296.72      287.89     11.85 o
  -5   0   4      477.28      473.39     10.29 o
  -4   0   4      612.86      573.61     21.56 o
  -3   0   4     2330.10     2297.84     29.53 o
  -2   0   4      122.81       93.57      5.93 o
  -1   0   4     1103.68     1107.45     15.18 o
   0   0   4      683.95      736.77     18.84 o
   1   0   4      367.30      296.92      8.05 o
   2   0   4     2597.49     2437.50     29.30 o
   3   0   4     4659.09     4518.57     27.76 o
   4   0   4     5058.46     5454.33     54.82 o
   5   0   4      467.87      559.34     17.05 o
   6   0   4       31.49       32.25      4.29 o
   7   0   4        5.17        3.93      7.00 o
   8   0   4        4.54        2.19      3.76 o
   9   0   4        0.36       10.37      3.36 o
  10   0   4      105.71       96.43     10.93 o
  11   0   4       13.02       17.11     10.53 o
  12   0   4        0.07       -3.87     12.94 o
 -12   1   4       19.80       21.09     10.15 o
 -11   1   4       94.92      121.67     25.22 o
 -10   1   4       16.58        9.42      5.90 o
  -9   1   4        6.71       14.61      8.88 o
  -8   1   4       32.09       31.06      7.78 o
  -7   1   4        2.63       -4.31      8.40 o
  -6   1   4        2.74       12.65      9.14 o
  -5   1   4      669.65      832.29     21.33 o
  -4   1   4     2739.91     3141.83     60.18 o
  -3   1   4     3948.19     3811.34     19.66 o
  -2   1   4     4591.33     4483.35     28.02 o
  -1   1   4      400.35      431.14      8.52 o
   0   1   4     3575.11     3567.21     18.34 o
   1   1   4     9326.92     8890.68     59.08 o
   2   1   4     6917.46     6617.97     46.32 o
   3   1   4       44.52       35.41      8.81 o
   4   1   4     1287.90     1469.68     23.26 o
   5   1   4      464.72      455.42     20.07 o
   6   1   4      145.57      148.89     12.18 o
   7   1   4        1.53        1.39      3.19 o
   8   1   4       47.91       53.19      7.47 o
   9   1   4       44.37       33.85      5.49 o
  10   1   4        2.02        1.74      5.85 o
  11   1   4       19.53       25.92      5.52 o
  12   1   4        1.47       19.15     10.53 o
 -12   2   4        0.12       10.53     10.90 o
 -11   2   4       36.21       49.98      9.53 o
 -10   2   4      116.86       98.04     29.98 o
  -9   2   4      114.45      134.66     30.59 o
  -8   2   4        8.67        6.44     11.44 o
  -7   2   4        0.52        2.40      6.15 o
  -6   2   4        0.07       -0.71      7.57 o
  -5   2   4       32.09       24.51      5.92 o
  -4   2   4     2962.96     3232.34     60.61 o
  -2   2   4     3756.87     3892.02     22.58 o
  -1   2   4    37772.05    35685.89    186.24 o
   0   2   4      433.28      428.57      7.59 o
   1   2   4    29219.05    26280.67    150.00 o
   2   2   4       18.70       11.11      2.13 o
   3   2   4     1401.46     1289.97     26.09 o
   4   2   4     1581.84     1519.40     25.28 o
   5   2   4      695.83      703.81     15.16 o
   6   2   4        4.19        5.11      4.42 o
   7   2   4       28.70       28.05      4.01 o
   8   2   4        3.20        1.54      3.18 o
   9   2   4       63.34       63.32      7.51 o
  10   2   4       11.71       21.74     15.90 o
  11   2   4        4.56        8.62      4.98 o
 -12   3   4        0.29       -2.88      6.27 o
 -11   3   4       20.35        6.75     10.57 o
 -10   3   4       76.58       75.05     15.10 o
  -9   3   4       36.29       22.47     14.47 o
  -8   3   4       32.85       38.50      8.10 o
  -7   3   4       10.20        9.12      8.26 o
  -6   3   4      211.23      206.52     27.29 o
  -5   3   4      875.82      957.92     21.04 o
  -4   3   4     1147.81     1141.69     25.93 o
  -3   3   4     1492.08     1404.67     25.52 o
  -2   3   4     1426.12     1344.58     18.15 o
  -1   3   4     1332.26     1211.02     16.72 o
   0   3   4     3998.68     4190.74     44.65 o
   1   3   4      384.18      399.32      6.72 o
   3   3   4     2729.25     2795.84     54.26 o
   4   3   4      725.75      713.02     18.86 o
   5   3   4        6.20        7.04      4.91 o
   6   3   4      242.95      201.20     18.24 o
   7   3   4      528.67      540.32     28.80 o
   8   3   4       79.88       85.60     16.69 o
   9   3   4        2.17       13.44      5.37 o
  10   3   4        5.41        6.26      5.36 o
  11   3   4       18.46       13.01     10.75 o
 -12   4   4        1.11       -5.19      8.71 o
 -11   4   4       15.37       13.18      6.80 o
 -10   4   4        5.58       10.70      5.50 o
  -9   4   4        2.00        2.11     13.38 o
  -8   4   4        8.37        8.29      5.91 o
  -7   4   4       41.32       49.02      7.49 o
  -6   4   4        0.05        4.11      4.93 o
  -5   4   4      204.14      167.98     16.08 o
  -4   4   4     1289.11     1361.78     29.93 o
  -3   4   4     3351.08     3555.81     37.11 o
  -2   4   4      823.12      876.77     15.60 o
  -1   4   4     1080.20     1115.81     18.44 o
   0   4   4     1995.21     2092.67     24.05 o
   1   4   4        3.46        9.57      2.65 o
   2   4   4      315.87      325.07     20.25 o
   3   4   4      673.57      676.04     20.35 o
   4   4   4        8.70        1.67      9.10 o
   5   4   4      492.39      528.74     14.94 o
   6   4   4      224.61      275.72     47.67 o
   7   4   4      212.38      236.97     21.28 o
   8   4   4       37.26       31.22     11.77 o
   9   4   4       51.42       42.32      7.02 o
  10   4   4        0.13        0.89      5.53 o
  11   4   4        1.28       -3.34      7.50 o
 -11   5   4        6.09       -4.44     10.75 o
 -10   5   4        0.68        5.99      9.44 o
  -9   5   4       24.81       25.58      9.26 o
  -8   5   4      138.74      149.15     25.54 o
  -7   5   4      601.13      689.40     29.10 o
  -6   5   4      456.37      438.36     20.81 o
  -5   5   4      313.81      325.27     20.46 o
  -4   5   4        8.98        8.70      4.69 o
  -3   5   4      951.16      954.51     24.87 o
  -2   5   4      136.10      136.05      7.53 o
  -1   5   4     3260.07     3266.55     36.18 o
   0   5   4     1658.56     1715.52     23.49 o
   1   5   4     2726.40     2834.10     30.54 o
   3   5   4      625.72      622.38     19.71 o
   4   5   4      401.97      410.60     25.92 o
   5   5   4      274.13      243.18     32.52 o
   6   5   4        0.50        1.15     10.71 o
   7   5   4       29.82       24.89      6.16 o
   8   5   4      392.80      356.50     51.51 o
   9   5   4        0.03        0.86      3.95 o
  10   5   4       29.03       26.22      8.57 o
  11   5   4        0.52        3.51      5.85 o
 -11   6   4       22.84       25.63      7.18 o
 -10   6   4        4.34        9.52      7.40 o
  -9   6   4       37.66       20.98     20.40 o
  -8   6   4        0.63        8.49      7.46 o
  -7   6   4      222.25      245.60     19.30 o
  -6   6   4       11.65        8.52      6.55 o
  -5   6   4      816.66      777.66     36.94 o
  -4   6   4      606.38      650.98     17.96 o
  -3   6   4      779.43      792.52     17.76 o
  -2   6   4      111.05       83.20      6.10 o
  -1   6   4      204.66      223.06     11.14 o
   0   6   4      177.68      174.58      5.58 o
   1   6   4      134.63      122.95      4.95 o
   2   6   4        0.33       -2.26      6.15 o
   3   6   4      213.36      232.33     14.25 o
   4   6   4       27.15       20.86      7.27 o
   5   6   4       93.05      105.44     14.05 o
   6   6   4       22.79       10.66      8.44 o
   7   6   4        0.17       14.14      4.71 o
   8   6   4      106.02      108.87     11.89 o
   9   6   4       13.56       -5.16      7.60 o
  10   6   4       51.78       36.38      8.87 o
 -11   7   4        4.56       -3.03      6.64 o
 -10   7   4        0.55       -4.54     32.28 o
  -9   7   4       24.73       10.68     11.84 o
  -8   7   4      363.12      381.82     54.48 o
  -7   7   4       29.81       26.67      8.34 o
  -6   7   4        0.67        3.94      6.30 o
  -5   7   4        2.35        7.11      5.63 o
  -4   7   4       62.59       75.01      7.48 o
  -3   7   4       78.40       85.43      6.22 o
  -2   7   4        0.10       -0.88      5.79 o
  -1   7   4      824.78      866.13     19.85 o
   0   7   4      212.54      260.93     13.91 o
   1   7   4      637.33      674.77     32.94 o
   2   7   4       30.76       26.16      3.96 o
   3   7   4        6.43       29.10     12.72 o
   4   7   4      140.90      153.30     13.12 o
   5   7   4      190.51      224.84     16.64 o
   6   7   4       23.44       16.35      5.79 o
   7   7   4       34.62       27.15      6.71 o
   8   7   4       20.45       16.94      6.20 o
   9   7   4       26.97       14.87      9.03 o
  10   7   4       48.48       38.51      6.92 o
 -11   8   4        1.14       15.91      6.79 o
 -10   8   4       28.81       28.30     13.01 o
  -9   8   4        2.34        0.28      7.24 o
  -8   8   4      154.86      165.60     18.01 o
  -7   8   4       27.84       30.54      8.22 o
  -6   8   4       40.91       41.90      6.93 o
  -5   8   4       35.13       40.24      7.73 o
  -4   8   4      204.96      195.31     19.16 o
  -3   8   4        0.70        5.58      4.69 o
  -2   8   4      143.73      138.03      9.89 o
  -1   8   4      372.41      384.70     18.41 o
   0   8   4       58.19       71.55      7.04 o
   1   8   4      267.78      293.17     17.56 o
   2   8   4      270.92      244.78     20.50 o
   3   8   4       73.53       75.75     13.01 o
   4   8   4       36.84       42.56     16.01 o
   5   8   4       74.52       68.29     17.58 o
   6   8   4       47.92       57.38     19.38 o
   7   8   4       20.08       20.95      6.67 o
   8   8   4       17.75       20.25      5.98 o
   9   8   4        0.01        8.26      9.44 o
 -10   9   4       94.47       71.53     12.66 o
  -9   9   4       19.89       21.30      4.60 o
  -8   9   4       30.88       30.34     10.86 o
  -7   9   4       41.57       39.54      9.32 o
  -6   9   4       11.93        5.09      7.05 o
  -5   9   4      213.10      210.70     16.02 o
  -4   9   4       14.67       31.03     11.97 o
  -3   9   4      217.49      226.48     12.42 o
  -2   9   4      412.22      419.05     11.39 o
  -1   9   4       22.21        7.29      5.31 o
   0   9   4      192.55      183.41     11.73 o
   1   9   4       53.83       64.06      6.30 o
   2   9   4      352.16      355.11     29.19 o
   3   9   4       66.61       78.39     13.95 o
   4   9   4       25.29       32.12      9.52 o
   5   9   4        2.64        9.85      8.04 o
   6   9   4       25.79       12.15      9.33 o
   7   9   4        2.89        2.95     16.16 o
   8   9   4       67.28       96.21     14.20 o
   9   9   4       13.47       19.48      9.36 o
 -10  10   4       47.94       37.84      9.41 o
  -9  10   4        0.74        6.07      6.63 o
  -8  10   4       24.00       25.97      6.85 o
  -7  10   4       35.17       31.84      7.52 o
  -6  10   4       73.12       72.04      8.46 o
  -5  10   4        1.08        6.32      5.52 o
  -4  10   4       10.19       11.07      7.00 o
  -3  10   4       24.33       19.36      6.52 o
  -2  10   4      264.61      282.90     15.73 o
  -1  10   4        3.56        3.58      4.51 o
   0  10   4        1.08       -4.03      5.77 o
   1  10   4        6.57        3.26      3.22 o
   2  10   4       13.89       14.60      6.82 o
   3  10   4        1.49       -6.02      6.64 o
   4  10   4        2.53        6.08     12.65 o
   5  10   4        2.52       20.47      6.41 o
   6  10   4        3.08       11.57      8.42 o
   7  10   4        2.34       10.30      7.94 o
   8  10   4       11.08       19.07      7.86 o
  -9  11   4        7.14       22.16     19.63 o
  -8  11   4       81.26       84.90     12.34 o
  -7  11   4       18.22       16.69     14.95 o
  -6  11   4        0.44       -8.37     12.94 o
  -5  11   4        1.32        6.02      4.50 o
  -4  11   4       22.92       30.32      8.33 o
  -3  11   4        0.00        7.64      3.66 o
  -2  11   4       11.99       12.66      4.79 o
  -1  11   4        3.97        2.32      7.04 o
   0  11   4      764.04      864.46     17.51 o
   1  11   4       22.42       35.96      6.09 o
   2  11   4        1.33        4.42      8.27 o
   3  11   4       26.04       28.78      9.01 o
   4  11   4       45.97       38.77      9.72 o
   5  11   4        7.82       10.78     11.40 o
   6  11   4       11.16        9.47      8.74 o
   7  11   4        0.08        3.31      7.18 o
  -8  12   4       22.20       19.09      7.66 o
  -7  12   4        6.61       12.67      6.70 o
  -6  12   4        0.26       28.11      9.55 o
  -5  12   4       36.08       29.26      5.38 o
  -4  12   4       62.37       50.82      9.25 o
  -3  12   4       23.04       29.63      5.35 o
  -2  12   4       46.26       45.97      8.02 o
  -1  12   4        1.72       -1.39      5.66 o
   0  12   4      500.63      580.79     34.96 o
   1  12   4       18.17       11.97      6.89 o
   2  12   4       82.88       89.94     16.31 o
   3  12   4       36.19       57.61     10.21 o
   4  12   4       50.77       60.39     15.28 o
   5  12   4       12.31       15.63      8.74 o
   6  12   4       20.55       46.35     11.95 o
  -7  13   4        3.58       13.66     12.86 o
  -6  13   4       28.04       15.22      6.97 o
  -5  13   4       17.82       19.71      6.18 o
  -4  13   4       43.66       58.58      8.08 o
  -3  13   4       33.59       25.89      6.86 o
  -2  13   4       71.22       82.11      8.40 o
  -1  13   4       60.13       49.96      6.72 o
   0  13   4      148.28      208.92     21.35 o
   1  13   4       96.60       78.47     16.06 o
   2  13   4       67.02       42.88     15.61 o
   3  13   4        9.04       26.09      9.37 o
   4  13   4       54.97       46.06     13.01 o
   5  13   4       66.49       50.56      9.08 o
  -6  14   4        5.71        2.20      5.12 o
  -5  14   4       18.06       18.93      7.53 o
  -4  14   4       33.54        9.95     11.95 o
  -3  14   4        2.62        4.59      5.46 o
  -2  14   4       59.44       39.06      8.52 o
  -1  14   4       20.75       13.25      7.31 o
   0  14   4       21.13       21.55      6.59 o
   1  14   4        0.41        8.70     15.75 o
   2  14   4       86.84       75.51     13.80 o
   3  14   4       18.80       17.50      7.83 o
  -3  15   4       10.49       24.64     10.46 o
  -2  15   4      106.85       65.23     12.32 o
  -1  15   4       10.50       14.24     10.64 o
   0  15   4        2.80       -2.04      7.11 o
   1  15   4        2.31        5.77      6.45 o
  -1 -15   5       31.75       36.29     11.79 o
   0 -15   5        0.47       10.67      9.23 o
   1 -15   5       21.12       23.73      9.10 o
   2 -15   5        3.06        8.11      7.60 o
   3 -15   5        9.01       19.57      6.90 o
   4 -15   5        2.04        6.68      5.13 o
  -4 -14   5        3.13        5.92     12.86 o
  -3 -14   5        1.72        4.78      5.26 o
  -2 -14   5        7.76       16.21      7.73 o
  -1 -14   5        3.10        5.26      8.55 o
   0 -14   5        0.53        1.03     12.75 o
   1 -14   5        7.08       -7.18      8.62 o
   2 -14   5        1.42        5.69      5.86 o
   3 -14   5        1.67        0.87      6.84 o
   4 -14   5        6.19        4.01      6.43 o
   5 -14   5       48.95       68.97     12.44 o
   6 -14   5        0.51       13.89      6.62 o
  -5 -13   5       46.17       44.97     11.77 o
  -4 -13   5       10.40        3.94      6.72 o
  -3 -13   5        4.53       -2.27     18.68 o
  -2 -13   5       23.93       18.16     13.20 o
  -1 -13   5       63.61       62.21     10.38 o
   0 -13   5        0.13       17.65      8.48 o
   1 -13   5      201.10      240.97     27.50 o
   2 -13   5       82.26       40.56     17.43 o
   3 -13   5       29.02       39.92      7.35 o
   4 -13   5        2.37        9.16     24.02 o
   5 -13   5       75.81       63.23     18.58 o
   6 -13   5       22.99       39.23     10.26 o
   7 -13   5       12.13       18.83     13.42 o
  -6 -12   5        4.86       12.43     11.92 o
  -5 -12   5       34.31       19.84     18.64 o
  -4 -12   5       19.53       21.46      5.32 o
  -3 -12   5       20.59       55.60     11.73 o
  -2 -12   5      129.99      134.95     13.78 o
  -1 -12   5      128.77      107.19     13.52 o
   0 -12   5        4.71       10.51     13.27 o
   1 -12   5       35.75       25.73      7.68 o
   2 -12   5       11.79       25.83      8.63 o
   3 -12   5       25.85       13.82      7.57 o
   4 -12   5      233.70      242.82     37.04 o
   5 -12   5       59.30       54.23      9.46 o
   6 -12   5        3.13        0.24      5.63 o
   7 -12   5        2.49        4.03     12.43 o
   8 -12   5       31.19       29.46     19.15 o
  -7 -11   5        7.49        8.33      5.05 o
  -6 -11   5       26.44       26.72      4.84 o
  -5 -11   5      120.35      107.49     11.96 o
  -4 -11   5      201.93      207.39     21.86 o
  -3 -11   5       46.81       35.42      9.86 o
  -2 -11   5        0.25        7.31      6.23 o
  -1 -11   5       15.23       13.31      7.31 o
   0 -11   5        8.15        4.36      6.76 o
   1 -11   5       26.80       28.71     14.12 o
   2 -11   5        0.35       -8.11      8.11 o
   3 -11   5      445.99      468.96     59.13 o
   4 -11   5        5.61       16.23      6.66 o
   5 -11   5       52.99       50.59      8.88 o
   6 -11   5      119.91      115.45     31.22 o
   7 -11   5        0.04       -7.15      7.15 o
   8 -11   5        0.12        4.60      4.72 o
   9 -11   5       72.64       78.24     25.08 o
  -8 -10   5       23.15       16.73      6.47 o
  -7 -10   5        1.10        4.14      7.49 o
  -6 -10   5        0.03        9.58      3.84 o
  -5 -10   5        1.57        3.27      6.61 o
  -4 -10   5       20.20       19.81      4.93 o
  -3 -10   5      528.41      526.28     19.58 o
  -2 -10   5      153.96      125.78     11.40 o
  -1 -10   5        1.82        3.30     12.36 o
   0 -10   5        0.01       21.35     17.32 o
   1 -10   5       84.88       84.32     11.92 o
   2 -10   5      462.39      465.95     44.38 o
   3 -10   5      191.22      180.05     22.00 o
   4 -10   5        5.01        8.51      6.26 o
   5 -10   5       10.33        2.12      6.07 o
   6 -10   5      237.39      232.65     30.56 o
   7 -10   5        0.98        7.74     12.32 o
   8 -10   5        5.52       10.99      4.60 o
  -9  -9   5       26.50       29.10     12.79 o
  -8  -9   5        1.61       -2.59      4.38 o
  -7  -9   5        0.24        5.74      3.54 o
  -6  -9   5      262.43      226.30     31.85 o
  -5  -9   5       31.86       30.65      4.91 o
  -4  -9   5        0.25        3.59      2.96 o
  -3  -9   5       46.01       54.36      8.59 o
  -2  -9   5      958.06      954.05     26.42 o
  -1  -9   5      393.77      383.38     13.43 o
   0  -9   5       10.28        1.61     12.29 o
   1  -9   5      296.90      287.25     18.24 o
   2  -9   5      512.59      532.32     21.48 o
   3  -9   5      501.69      477.98     55.58 o
   4  -9   5      745.36      851.28     30.70 o
   5  -9   5        4.07        9.18      6.91 o
   6  -9   5       48.65       52.62     15.06 o
   7  -9   5      148.87      167.10     28.63 o
   8  -9   5      103.66      114.33     18.42 o
   9  -9   5       24.87       36.38      6.94 o
  10  -9   5        8.80       21.35     12.51 o
  -9  -8   5       14.34        7.49      6.22 o
  -8  -8   5       11.18       12.12      4.43 o
  -7  -8   5        0.55        3.96      5.49 o
  -6  -8   5      111.09      129.59     15.17 o
  -5  -8   5       15.37        8.12      3.88 o
  -4  -8   5      891.02      895.01     18.63 o
  -3  -8   5      327.90      311.07     23.25 o
  -2  -8   5       85.00       70.26      7.22 o
  -1  -8   5       19.19       15.95      7.25 o
   0  -8   5        1.51        2.89      4.33 o
   1  -8   5       41.51       25.43     10.82 o
   2  -8   5       73.00       92.68     12.95 o
   3  -8   5       19.73       27.93      9.50 o
   4  -8   5      546.34      543.80     18.24 o
   5  -8   5        4.82       35.02      8.05 o
   6  -8   5        7.40       10.44      3.97 o
   7  -8   5       53.77       57.39     10.46 o
   8  -8   5      214.09      213.88     12.83 o
   9  -8   5        1.61       10.04      3.85 o
  10  -8   5        9.96       16.45     10.16 o
 -10  -7   5        0.23        1.17     10.46 o
  -9  -7   5       24.46       21.06      3.39 o
  -8  -7   5       42.25       45.47      6.32 o
  -7  -7   5      182.57      164.55     20.27 o
  -6  -7   5       27.43       19.75      6.28 o
  -5  -7   5        7.72        9.56      5.37 o
  -4  -7   5      434.42      458.62     37.85 o
  -3  -7   5       40.68       44.87      6.07 o
  -2  -7   5      197.80      216.00      7.98 o
  -1  -7   5       15.33       12.76      3.97 o
   0  -7   5        0.32        1.30      7.67 o
   1  -7   5       18.69       17.19      7.79 o
   2  -7   5      166.55      187.94     25.61 o
   3  -7   5       26.07       20.37      8.01 o
   4  -7   5       96.25      119.42      9.02 o
   5  -7   5      165.30      164.61     16.48 o
   6  -7   5       78.34       83.30     11.66 o
   7  -7   5       36.05       42.86      5.59 o
   8  -7   5      132.83      128.71      9.70 o
   9  -7   5        0.02       -1.69      4.37 o
  10  -7   5       51.83       64.23     10.57 o
  11  -7   5        5.26       -3.51     10.75 o
 -10  -6   5        6.69        8.93      3.77 o
  -9  -6   5        3.39        7.00      7.05 o
  -8  -6   5      167.64      206.61     40.07 o
  -7  -6   5       39.13       27.64      5.63 o
  -6  -6   5       47.48       48.10      8.05 o
  -5  -6   5      118.60      135.30     11.82 o
  -4  -6   5      185.24      178.06     17.51 o
  -3  -6   5      110.10       87.54     10.64 o
  -2  -6   5        5.08        0.78      4.34 o
  -1  -6   5        7.34       12.53      5.22 o
   0  -6   5        4.14        0.09      4.62 o
   1  -6   5       90.12       95.87      8.23 o
   2  -6   5       92.68       74.85     10.92 o
   3  -6   5      659.25      638.24     24.77 o
   4  -6   5       19.18       21.90      3.52 o
   5  -6   5       74.22       65.83     15.14 o
   6  -6   5      121.57      129.29     13.55 o
   7  -6   5      130.73      149.25     10.52 o
   8  -6   5        5.37        2.39      4.97 o
   9  -6   5        0.05        7.18      3.78 o
  10  -6   5       26.12       14.64      6.30 o
  11  -6   5       15.64       24.80      6.62 o
 -10  -5   5       14.62       26.62     18.61 o
  -9  -5   5        0.72        3.19      4.92 o
  -8  -5   5      194.63      243.40     25.40 o
  -7  -5   5       51.09       50.09      8.37 o
  -6  -5   5       48.09       46.91      5.85 o
  -5  -5   5        0.28        1.18      3.06 o
  -4  -5   5        5.98        8.20      3.57 o
  -3  -5   5      487.50      532.81     22.25 o
  -2  -5   5        0.43        0.17      4.63 o
  -1  -5   5      450.12      506.29     17.15 o
   0  -5   5        0.44       -0.24      3.30 o
   2  -5   5       19.38       20.73      4.01 o
   3  -5   5      219.05      220.59      8.98 o
   4  -5   5       39.20       33.72      3.59 o
   5  -5   5      205.39      201.78     21.02 o
   6  -5   5       98.93      110.64      8.97 o
   7  -5   5       55.94       58.80      7.90 o
   8  -5   5        0.83        8.31      3.38 o
   9  -5   5        3.05        4.59      5.14 o
  10  -5   5        9.92       13.26      6.29 o
  11  -5   5       58.80       41.76      8.58 o
 -11  -4   5        7.29       16.96      4.98 o
 -10  -4   5       49.13       63.54      9.01 o
  -9  -4   5        1.55       19.47     11.18 o
  -8  -4   5        2.24        5.00      3.27 o
  -7  -4   5       71.13       73.78      8.02 o
  -6  -4   5      162.91      175.22     13.83 o
  -5  -4   5      154.25      156.33     10.36 o
  -4  -4   5        1.62        0.77      5.62 o
  -3  -4   5      114.58      128.11      7.07 o
  -2  -4   5      457.25      452.45     17.43 o
  -1  -4   5      145.44      200.45      5.87 o
   0  -4   5        6.09       -2.72      6.11 o
   1  -4   5      229.60      316.80     54.11 o
   2  -4   5     2717.31     2689.65     35.19 o
   3  -4   5      162.18      149.02      9.63 o
   4  -4   5      120.32      107.98     12.13 o
   5  -4   5      833.79      922.52     17.32 o
   6  -4   5      258.75      280.88     29.97 o
   7  -4   5      180.95      188.38     18.71 o
   8  -4   5        1.67        5.97      5.41 o
   9  -4   5       36.17       33.14      6.86 o
  10  -4   5       31.89       21.46      4.57 o
  11  -4   5       83.36       68.51     14.95 o
 -11  -3   5        8.62       38.52      8.83 o
 -10  -3   5       23.33       41.98     13.90 o
  -9  -3   5        5.16       15.59      7.59 o
  -8  -3   5        0.11        3.69      3.59 o
  -7  -3   5       88.72       97.03     10.18 o
  -6  -3   5       83.09       83.49      9.14 o
  -5  -3   5      309.73      321.41     14.73 o
  -4  -3   5      227.35      211.70      9.08 o
  -3  -3   5      344.92      321.71      8.72 o
  -2  -3   5     2089.66     2076.77     24.07 o
  -1  -3   5       19.38       10.08      3.73 o
   0  -3   5       27.98       33.90      5.59 o
   2  -3   5        2.68        2.98      1.42 o
   3  -3   5     1156.53     1152.71     18.96 o
   4  -3   5      183.48      157.48     16.90 o
   5  -3   5     2675.99     2775.50     49.45 o
   6  -3   5      246.42      264.93     24.36 o
   7  -3   5      366.32      378.72     16.98 o
   8  -3   5       19.06       18.87      6.26 o
   9  -3   5        3.13        8.11      6.24 o
  10  -3   5        2.88       -5.27      5.30 o
  11  -3   5        0.11        3.48      9.94 o
  12  -3   5        4.19        6.07     10.82 o
 -11  -2   5       66.15       47.41     11.60 o
 -10  -2   5        4.87       13.12     12.79 o
  -9  -2   5       12.95       22.07     18.97 o
  -8  -2   5        0.89        0.36      3.21 o
  -7  -2   5      175.38      172.28     13.63 o
  -6  -2   5      282.86      309.47      9.09 o
  -5  -2   5     2601.80     2821.38     46.75 o
  -4  -2   5       87.13       66.65      4.74 o
  -3  -2   5     1002.25     1055.50     17.85 o
  -2  -2   5     1306.68     1333.02     21.59 o
  -1  -2   5        7.79        2.11      2.40 o
   0  -2   5       39.45       33.92      3.84 o
   1  -2   5        6.50       -1.04      4.08 o
   2  -2   5     1616.86     1685.96     19.80 o
   3  -2   5     1525.60     1530.89     28.30 o
   4  -2   5       91.41       88.13     15.81 o
   5  -2   5      575.05      560.98     21.07 o
   6  -2   5        1.29       11.08      3.39 o
   7  -2   5      512.67      505.14     24.45 o
   8  -2   5      108.89      109.17     11.89 o
   9  -2   5       20.46       10.14      4.06 o
  10  -2   5       58.12       50.25      7.15 o
  11  -2   5       27.42       10.38      5.48 o
  12  -2   5        0.44       -3.66     15.86 o
 -11  -1   5       64.65       66.99     13.76 o
 -10  -1   5       29.69       12.07      5.59 o
  -9  -1   5       21.48       19.65      7.18 o
  -8  -1   5        9.34        4.65      7.49 o
  -7  -1   5      345.43      353.44     15.36 o
  -6  -1   5       88.81       94.62     11.30 o
  -5  -1   5     1043.11      979.90     19.15 o
  -4  -1   5       72.70       75.25      6.10 o
  -3  -1   5     1937.74     1888.55     25.23 o
  -2  -1   5        5.52        8.46      3.07 o
  -1  -1   5       97.16      105.86     12.01 o
   0  -1   5       16.85       11.75      5.15 o
   1  -1   5      779.31      712.08     11.40 o
   2  -1   5     1026.83      958.62     17.72 o
   3  -1   5       93.62       79.95      7.75 o
   4  -1   5     1182.44     1285.04     39.01 o
   5  -1   5      586.29      565.04     13.74 o
   6  -1   5       17.24       21.19      3.83 o
   7  -1   5      103.10       95.93     11.59 o
   8  -1   5       20.70       28.29      5.86 o
   9  -1   5      213.82      212.03     23.42 o
  10  -1   5        9.09        6.76      4.39 o
  11  -1   5        8.89       12.29      5.55 o
  12  -1   5        6.60      -11.18     11.18 o
 -12   0   5        2.78       20.75     10.66 o
 -11   0   5        0.08       10.60     16.86 o
 -10   0   5        0.67       11.06      6.53 o
  -9   0   5       21.89       22.50      7.35 o
  -8   0   5      154.08      149.09     26.67 o
  -7   0   5      534.73      622.94     35.25 o
  -6   0   5        2.80       10.77      6.00 o
  -5   0   5      644.09      632.89     12.49 o
  -4   0   5     1107.41     1282.06     41.78 o
  -3   0   5        7.89       13.89      5.50 o
  -2   0   5      856.00      837.92     12.52 o
  -1   0   5     3353.10     3223.68     18.20 o
   0   0   5        5.45        4.69      3.44 o
   1   0   5     2268.75     2115.77     39.54 o
   2   0   5      530.71      500.26      8.70 o
   3   0   5      946.86      916.19     24.18 o
   4   0   5      308.15      312.64     14.28 o
   5   0   5      431.45      440.46     12.48 o
   6   0   5      138.26      126.11     14.68 o
   7   0   5      143.71      141.29     15.83 o
   8   0   5      113.63      106.92     10.94 o
   9   0   5      156.05      145.98     10.84 o
  10   0   5        5.76        4.86      3.47 o
  11   0   5        5.07       -0.74      3.36 o
 -12   1   5        0.00        3.30      6.32 o
 -11   1   5       18.40       12.71      4.27 o
 -10   1   5       58.86       80.28     16.75 o
  -9   1   5       29.62       56.37     12.65 o
  -8   1   5        3.37       14.12      6.36 o
  -7   1   5      117.65      138.77     12.98 o
  -6   1   5       31.39       27.98      7.25 o
  -5   1   5      634.11      670.67     18.96 o
  -4   1   5       20.85       27.24      5.87 o
  -3   1   5     1805.71     1746.68     19.77 o
  -2   1   5      985.66      973.14     13.88 o
  -1   1   5       68.98       58.78      5.95 o
   0   1   5       23.88       21.80      6.07 o
   1   1   5      463.05      441.80     16.55 o
   2   1   5     2385.09     2372.95     46.87 o
   3   1   5      780.26      759.30     13.58 o
   4   1   5       64.54       70.65      4.76 o
   5   1   5      304.05      258.32     11.45 o
   6   1   5       81.27       76.50      7.69 o
   7   1   5      150.99      159.16     16.49 o
   8   1   5      115.96       88.82      9.25 o
   9   1   5        2.09        5.88      4.13 o
  10   1   5        6.87        9.05      9.76 o
  11   1   5        2.26        7.82      6.52 o
 -12   2   5        2.71       12.66     10.09 o
 -11   2   5       13.72        9.47     12.06 o
 -10   2   5        9.13       10.52     16.78 o
  -9   2   5      310.62      332.74     16.41 o
  -8   2   5      183.47      177.99     18.32 o
  -7   2   5      147.28      135.31     22.30 o
  -6   2   5       28.12       31.00      8.77 o
  -4   2   5      508.47      512.61     24.57 o
  -3   2   5      851.32      871.67     14.47 o
  -2   2   5      590.05      571.49      8.62 o
  -1   2   5      355.38      349.19      6.19 o
   0   2   5       10.84        6.52      3.41 o
   1   2   5       81.41       66.21      9.84 o
   2   2   5      140.65      141.07      7.25 o
   3   2   5     1440.83     1512.36     23.53 o
   4   2   5     1709.59     1775.03     24.37 o
   5   2   5     1640.89     1687.75     28.35 o
   6   2   5        0.47        4.65      4.33 o
   7   2   5        3.68        7.43      2.38 o
   8   2   5       50.32       53.39     11.66 o
   9   2   5        6.65        7.73      6.87 o
  10   2   5        4.51        4.88      6.87 o
  11   2   5        0.64        2.97      3.81 o
 -12   3   5       15.30        5.24     22.70 o
 -11   3   5       11.16       22.50      7.20 o
 -10   3   5        1.75       -2.43      8.12 o
  -9   3   5       32.03       37.32      8.40 o
  -8   3   5       87.23       75.78     11.02 o
  -7   3   5      236.97      294.87     24.25 o
  -6   3   5       34.71       23.39     12.43 o
  -5   3   5     1635.48     1621.78     37.84 o
  -4   3   5     1699.97     1781.75     42.88 o
  -3   3   5     1145.95     1133.82     20.89 o
  -2   3   5        0.24       -1.82      3.29 o
  -1   3   5     1642.75     1620.27     27.24 o
   0   3   5        0.67        1.74      2.03 o
   1   3   5     2588.65     2677.35     27.92 o
   2   3   5        7.81       26.08      5.94 o
   3   3   5     1902.74     1806.46     35.32 o
   4   3   5       31.89       33.70     10.23 o
   5   3   5      828.78      818.50     20.86 o
   6   3   5       51.79       60.82      7.77 o
   7   3   5       10.50       14.08      8.22 o
   8   3   5       16.11        1.91      9.14 o
   9   3   5       60.46       46.84      7.97 o
  10   3   5        9.88        4.80      4.92 o
  11   3   5        0.50        2.30      4.52 o
 -11   4   5        1.53        4.31      8.42 o
 -10   4   5        5.90        5.92     13.60 o
  -9   4   5        1.34        3.04      6.46 o
  -8   4   5      124.24      130.69     12.24 o
  -7   4   5       35.51       32.98     13.53 o
  -6   4   5       24.80       29.95     16.34 o
  -5   4   5     1241.54     1352.57     29.23 o
  -4   4   5      211.75      217.67      9.92 o
  -3   4   5     1839.78     1886.48     22.47 o
  -2   4   5        2.06       -0.91      3.11 o
  -1   4   5      238.43      261.40      6.31 o
   0   4   5       51.51       47.35      8.68 o
   1   4   5       14.16       22.98      4.55 o
   2   4   5        7.70       17.22      7.83 o
   3   4   5      243.73      229.51     13.60 o
   4   4   5       87.93      109.46     22.45 o
   5   4   5        0.80        6.07      5.41 o
   6   4   5        3.66       -0.96      7.84 o
   7   4   5       97.36      104.41     23.25 o
   8   4   5       76.20       79.16      9.66 o
   9   4   5       33.86       29.17      8.16 o
  10   4   5        9.38       12.77      4.23 o
  11   4   5        0.15        5.21      6.37 o
 -11   5   5        3.27        3.82      6.40 o
 -10   5   5        3.33        6.27      5.74 o
  -9   5   5       43.94       29.49     10.22 o
  -8   5   5        0.09       -5.33     11.62 o
  -7   5   5        4.07        8.52      6.32 o
  -6   5   5      113.89      113.40     11.95 o
  -5   5   5      175.45      176.57     26.80 o
  -4   5   5        5.06       10.84      4.15 o
  -3   5   5      242.15      220.98      6.40 o
  -2   5   5      142.86      125.05      7.31 o
  -1   5   5      415.60      447.22     12.37 o
   0   5   5        5.78        1.35      5.28 o
   1   5   5      431.57      480.17     10.26 o
   2   5   5      280.40      218.47     33.31 o
   3   5   5      108.56       91.02     12.01 o
   4   5   5      138.93      146.69     14.13 o
   5   5   5      318.82      313.44     23.55 o
   6   5   5      513.39      480.90     61.75 o
   7   5   5      108.13      123.60     16.22 o
   8   5   5        1.43        4.17      5.55 o
   9   5   5       43.90       42.84     14.92 o
  10   5   5       15.61       14.25      8.70 o
 -11   6   5        6.28       14.80     18.17 o
 -10   6   5       20.03       24.18      6.91 o
  -9   6   5        3.41       26.76     13.60 o
  -8   6   5      107.82      125.66     17.08 o
  -7   6   5      343.06      406.88     23.43 o
  -6   6   5      106.55      111.35     20.87 o
  -5   6   5      212.81      190.12     11.45 o
  -4   6   5       61.89       56.62     10.73 o
  -3   6   5      103.09      104.57      6.20 o
  -2   6   5        7.74        9.12      4.39 o
  -1   6   5        8.48       10.93      4.24 o
   0   6   5        1.29        4.18      3.22 o
   1   6   5        9.45        7.70      6.56 o
   2   6   5      143.18      166.25     20.83 o
   3   6   5       23.58       17.18      7.46 o
   4   6   5      270.07      306.38     32.07 o
   5   6   5       47.33       46.58     21.17 o
   6   6   5       63.61       62.94      9.63 o
   7   6   5       20.00       30.55      9.97 o
   8   6   5        1.64        5.80      6.90 o
   9   6   5        8.54       12.96      8.10 o
  10   6   5        1.46       11.92     14.12 o
 -11   7   5        0.07        2.37      7.96 o
 -10   7   5        1.10        9.68      8.08 o
  -9   7   5      100.20      118.33     13.91 o
  -8   7   5        3.71       13.75      5.60 o
  -7   7   5      130.86      149.96     20.82 o
  -6   7   5      547.25      532.21     18.58 o
  -5   7   5       57.30       47.10      7.51 o
  -4   7   5      225.40      254.48      9.58 o
  -3   7   5      166.75      191.36      9.43 o
  -2   7   5      400.52      471.18     13.95 o
  -1   7   5      474.67      532.03     12.83 o
   0   7   5        2.88       11.41      3.25 o
   1   7   5      625.86      671.56     20.92 o
   2   7   5      461.71      479.48     42.88 o
   3   7   5       18.87       17.84     10.31 o
   4   7   5       18.98       38.51      8.28 o
   5   7   5        0.52        5.44      6.09 o
   6   7   5       75.51       83.81     12.58 o
   7   7   5      113.38      119.30     13.42 o
   8   7   5        2.45        9.68      5.26 o
   9   7   5        2.25       10.87      6.65 o
  10   7   5       10.83       17.98      6.75 o
 -10   8   5        8.39       22.66      9.28 o
  -9   8   5        2.86       -8.03      8.03 o
  -8   8   5       15.91       18.54     10.27 o
  -7   8   5       41.45       46.55      8.94 o
  -6   8   5        8.00        9.59      6.14 o
  -5   8   5        3.43        4.50      3.97 o
  -4   8   5       50.99       67.89      5.48 o
  -3   8   5        8.44        4.57      6.16 o
  -2   8   5      130.22      117.19     10.16 o
  -1   8   5       72.05       71.18      7.24 o
   0   8   5       18.52       32.20     11.12 o
   1   8   5        6.66       13.82      4.71 o
   2   8   5       57.13       38.60     11.28 o
   3   8   5       55.55       54.22      8.49 o
   4   8   5      199.12      223.37     27.10 o
   5   8   5       19.11       12.91      6.01 o
   6   8   5       83.91       87.19     14.36 o
   7   8   5        0.14        3.74      8.55 o
   8   8   5       17.61       27.18      7.24 o
   9   8   5        2.88       -8.30      8.66 o
 -10   9   5        0.00        9.69      4.24 o
  -9   9   5        0.09        8.98      6.91 o
  -8   9   5        0.02        5.05      8.26 o
  -7   9   5       53.54       48.50     14.14 o
  -6   9   5       98.20      118.38     16.93 o
  -5   9   5       11.03        5.35      4.17 o
  -4   9   5      101.62      100.72     11.10 o
  -3   9   5      184.38      184.50     11.22 o
  -2   9   5      232.17      228.32     22.25 o
  -1   9   5      574.76      593.45     24.06 o
   0   9   5        0.77       14.59      6.62 o
   1   9   5      345.52      315.97     13.80 o
   2   9   5        6.17       -4.01      8.35 o
   3   9   5      176.73      188.82     26.44 o
   4   9   5       49.03       84.70     12.34 o
   5   9   5       12.02       18.30      7.00 o
   6   9   5       45.33       30.69     11.29 o
   7   9   5        0.71        5.56      5.89 o
   8   9   5        1.84        6.94      6.73 o
  -9  10   5        1.12        8.93      7.09 o
  -8  10   5       28.22       40.86     10.24 o
  -7  10   5        0.24       -2.89     10.05 o
  -6  10   5       83.55       73.58      8.05 o
  -5  10   5        9.15       11.22      4.58 o
  -4  10   5      107.53      115.49     10.59 o
  -3  10   5       82.46       73.71      6.64 o
  -2  10   5       37.76       42.39      7.27 o
  -1  10   5        1.70        7.33      3.94 o
   0  10   5        5.81       12.09      4.63 o
   1  10   5       96.62      112.19     18.90 o
   2  10   5      211.06      183.56     18.18 o
   3  10   5        8.96       10.95      7.78 o
   4  10   5       24.16       50.23     13.16 o
   5  10   5       55.09       66.79     11.66 o
   6  10   5       50.67       57.64     11.80 o
   7  10   5        9.04       17.27      7.85 o
   8  10   5        0.01       -8.24      8.24 o
  -9  11   5       10.26       13.93      9.18 o
  -8  11   5        5.07        3.71      6.72 o
  -7  11   5        0.60        4.05      5.96 o
  -6  11   5       38.92       36.30      7.87 o
  -5  11   5       83.36       67.74      8.88 o
  -4  11   5       16.77       15.32      4.66 o
  -3  11   5       10.80       16.67      5.34 o
  -2  11   5      110.98      102.42      9.96 o
  -1  11   5       81.06       67.33      8.77 o
   0  11   5        0.01        3.03      3.56 o
   1  11   5       37.26       42.97      8.35 o
   2  11   5       14.98       21.62      8.76 o
   3  11   5      169.08      208.37     24.53 o
   4  11   5       22.69       24.93      9.58 o
   5  11   5        1.48        9.71      7.97 o
   6  11   5       41.85       35.61      9.77 o
   7  11   5        7.05        3.53      9.51 o
  -8  12   5        0.19       15.05      6.47 o
  -7  12   5       11.48       25.93     10.64 o
  -6  12   5       80.28       76.59     27.24 o
  -5  12   5        0.55        4.12      7.66 o
  -4  12   5        3.42       -2.90     11.76 o
  -3  12   5      154.24      160.91     12.64 o
  -2  12   5        0.82        5.88      4.99 o
  -1  12   5       15.61        4.91      5.97 o
   0  12   5        0.36        6.24      6.00 o
   1  12   5       11.71       13.06     12.68 o
   2  12   5        0.23       12.74      7.43 o
   3  12   5       26.72       27.06      8.27 o
   4  12   5        6.23       12.50      6.31 o
   5  12   5      104.74      130.68     18.63 o
   6  12   5        7.46       21.50      9.17 o
  -7  13   5        2.62        5.41      7.79 o
  -6  13   5       48.26       58.02     13.78 o
  -5  13   5       29.46       42.12     15.90 o
  -4  13   5       19.53       21.37      8.00 o
  -3  13   5        0.82        2.05      6.29 o
  -2  13   5        0.01       10.98      6.75 o
  -1  13   5       12.04       18.51      8.25 o
   0  13   5        6.45       11.28      5.61 o
   1  13   5       23.52       25.79      8.38 o
   2  13   5        4.49       10.42      5.66 o
   3  13   5        1.96        5.64      7.36 o
   4  13   5       21.17       14.14      9.47 o
   5  13   5       55.70       44.11     11.09 o
  -5  14   5       72.36       53.33     10.92 o
  -4  14   5       17.61       15.43      6.86 o
  -3  14   5       11.58       15.25      6.43 o
  -2  14   5        0.01        5.61      5.71 o
  -1  14   5        2.56       -1.01      7.46 o
   0  14   5        2.59       -7.19      9.10 o
   1  14   5       10.34       24.55      7.46 o
   2  14   5       48.71       40.21      9.97 o
   3  14   5       13.42       23.12     14.99 o
  -3  15   5        9.16        9.78      8.74 o
  -2  15   5      122.90       80.50     13.53 o
  -1  15   5        5.36        8.00      7.59 o
   0  15   5        0.03       17.75      6.48 o
  -1 -15   6        4.09       14.21      5.70 o
   0 -15   6        0.06       -1.03      8.42 o
   1 -15   6        9.14       27.10      6.60 o
   2 -15   6       73.03       79.49     14.00 o
   3 -15   6        3.07       -2.47      8.71 o
  -3 -14   6        0.18       -0.67      7.82 o
  -2 -14   6       73.02       65.43     10.79 o
  -1 -14   6       45.92       52.44     11.19 o
   0 -14   6      210.36      263.72     15.93 o
   1 -14   6       45.82       53.07      9.19 o
   2 -14   6      101.02      106.93     16.52 o
   3 -14   6        0.50       -4.19      9.16 o
   4 -14   6      143.41      187.61     17.47 o
   5 -14   6       18.54       16.65      9.21 o
  -5 -13   6        5.60       22.45      7.02 o
  -4 -13   6      112.50      101.44     16.42 o
  -3 -13   6        1.64        0.94      8.33 o
  -2 -13   6       90.44       88.46     14.28 o
  -1 -13   6        0.01        8.06     21.93 o
   0 -13   6       49.90       50.61     13.42 o
   1 -13   6        1.10       -0.70     13.86 o
   2 -13   6       83.42      103.43     17.25 o
   3 -13   6       26.69       34.89     11.76 o
   4 -13   6      129.15      174.45     22.52 o
   5 -13   6       21.43       31.28     11.90 o
   6 -13   6        0.04        1.21      9.10 o
   7 -13   6        0.01       -0.37      9.51 o
  -6 -12   6        0.78       -3.07     11.62 o
  -5 -12   6       22.66       23.95      7.91 o
  -4 -12   6       91.40      100.60     14.72 o
  -3 -12   6       24.93       27.72      6.75 o
  -2 -12   6       57.96       73.68     13.93 o
  -1 -12   6        1.97       19.05      7.94 o
   0 -12   6      564.75      608.83     27.85 o
   1 -12   6       19.34       28.18      8.41 o
   2 -12   6      112.02      102.53     18.90 o
   3 -12   6       38.78       34.70     11.44 o
   4 -12   6      102.44       99.76     13.44 o
   5 -12   6        0.06        2.55     12.72 o
   6 -12   6        6.25       20.98     10.38 o
   7 -12   6        1.01        8.31      7.94 o
   8 -12   6        1.49        2.41     12.79 o
  -7 -11   6        0.05       19.38      6.94 o
  -6 -11   6        0.60        9.62      6.91 o
  -5 -11   6        0.58        6.05      5.04 o
  -4 -11   6      120.00      119.15     13.42 o
  -3 -11   6       28.79       31.73      8.77 o
  -2 -11   6      413.31      429.63     25.02 o
  -1 -11   6      143.36      122.84     16.31 o
   0 -11   6      674.70      715.21     28.37 o
   1 -11   6      190.28      178.52     25.51 o
   2 -11   6      787.84      789.17     24.64 o
   3 -11   6       67.33       59.91      9.50 o
   4 -11   6       15.14       29.69     17.62 o
   5 -11   6        4.54       21.21     11.26 o
   6 -11   6       10.05       24.86      6.46 o
   7 -11   6        1.79        5.00     10.93 o
   8 -11   6        0.27       14.25     19.78 o
   9 -11   6        0.12        4.09     13.67 o
  -8 -10   6        0.23        5.85      6.58 o
  -7 -10   6        0.41       13.03      4.55 o
  -6 -10   6        7.08       11.60      4.41 o
  -5 -10   6        7.38        9.91      4.28 o
  -4 -10   6       15.07       20.12      4.29 o
  -3 -10   6       90.68       79.83     10.68 o
  -2 -10   6      417.02      410.60     23.86 o
  -1 -10   6      320.74      255.24     48.02 o
   0 -10   6      211.15      249.36     37.00 o
   1 -10   6      405.24      368.19     69.29 o
   2 -10   6       22.03       17.32      7.74 o
   3 -10   6        7.73       13.38      5.87 o
   4 -10   6       17.28       11.26      6.21 o
   5 -10   6      194.96      202.15     26.49 o
   6 -10   6        1.66        4.81      3.73 o
   7 -10   6        0.17       -7.60      7.60 o
   8 -10   6        3.85        0.32      7.78 o
   9 -10   6       10.23        9.66     12.86 o
  -8  -9   6        0.09        1.07      6.42 o
  -7  -9   6        0.05       -0.19      5.94 o
  -6  -9   6        1.22        6.33      3.58 o
  -5  -9   6       53.60       56.30      8.90 o
  -4  -9   6       46.09       51.26      6.62 o
  -3  -9   6       12.31       10.06      8.54 o
  -2  -9   6        1.36        1.11      6.91 o
  -1  -9   6      349.33      340.16     47.41 o
   0  -9   6     1049.75     1000.24     27.01 o
   1  -9   6      294.61      299.26     13.96 o
   2  -9   6      143.08      153.92     22.31 o
   3  -9   6       13.97       15.43      7.24 o
   4  -9   6      472.66      539.35     54.48 o
   5  -9   6       45.10       32.08      9.71 o
   6  -9   6        8.55        8.55      5.89 o
   7  -9   6        1.15       -6.84      7.07 o
   8  -9   6        9.58       10.34      6.64 o
   9  -9   6       52.58       27.33      6.26 o
  10  -9   6        1.11        0.80     11.92 o
  -9  -8   6        2.45        4.16     15.36 o
  -8  -8   6        0.86        3.45      4.96 o
  -7  -8   6        3.11        6.04      4.47 o
  -6  -8   6        0.24        0.70      4.55 o
  -5  -8   6       59.54       54.10      8.79 o
  -4  -8   6      333.22      377.28     23.96 o
  -3  -8   6       16.63       15.44      4.43 o
  -2  -8   6      574.04      564.24     18.55 o
  -1  -8   6       47.15       38.23      7.72 o
   0  -8   6     1243.99     1374.43     25.10 o
   1  -8   6        3.75       19.78      7.40 o
   2  -8   6      998.98      994.26     28.80 o
   3  -8   6       45.57       42.08      8.72 o
   4  -8   6       13.72        8.18     13.23 o
   5  -8   6      313.97      319.02     22.06 o
   6  -8   6       83.97       83.55      9.47 o
   7  -8   6      407.17      381.34     15.23 o
   8  -8   6       26.92       33.94      7.40 o
   9  -8   6       10.40       -6.00      7.38 o
  10  -8   6       19.71       12.06      7.53 o
  -9  -7   6       32.00       11.72      6.63 o
  -8  -7   6        0.29       -0.29      4.80 o
  -7  -7   6        2.54        8.98      5.59 o
  -6  -7   6       14.91        3.05      3.70 o
  -5  -7   6      522.90      504.92     17.40 o
  -4  -7   6       40.04       36.90      6.17 o
  -3  -7   6       34.76       48.14      5.54 o
  -2  -7   6      495.76      459.49     14.35 o
  -1  -7   6        3.14        1.29      2.56 o
   0  -7   6       46.43       51.55      7.48 o
   1  -7   6        8.82      -10.68     10.68 o
   2  -7   6      135.66      135.41     25.44 o
   3  -7   6       41.92       59.78      9.76 o
   4  -7   6      418.91      386.51     19.60 o
   5  -7   6       15.23       23.59      4.42 o
   6  -7   6      114.74      105.47     10.04 o
   7  -7   6       30.58       21.37      7.84 o
   8  -7   6       23.98       19.29      6.99 o
   9  -7   6       62.23       61.43     12.24 o
  10  -7   6        9.12        3.61      4.66 o
  11  -7   6       10.63       14.04      8.92 o
 -10  -6   6        0.04        5.49      6.76 o
  -9  -6   6       18.85       25.91      7.92 o
  -8  -6   6       26.08       27.42     12.22 o
  -7  -6   6      302.43      310.39     19.62 o
  -6  -6   6      190.29      171.20      9.28 o
  -5  -6   6        5.78        3.79      4.37 o
  -4  -6   6      381.01      395.69     18.32 o
  -3  -6   6       77.55       99.00     16.88 o
  -2  -6   6       25.43       24.63      6.62 o
  -1  -6   6       60.36       50.52      5.91 o
   0  -6   6       88.30      117.62     16.71 o
   2  -6   6        0.83        4.26      4.73 o
   3  -6   6       43.72       50.41      6.19 o
   4  -6   6      302.66      298.39      7.69 o
   5  -6   6       13.36       20.02      5.03 o
   6  -6   6      101.35      102.17      9.25 o
   7  -6   6      150.53      151.76     17.67 o
   8  -6   6       59.71       62.93      7.44 o
   9  -6   6        1.69        5.00      5.95 o
  10  -6   6        1.28       12.33      5.52 o
  11  -6   6        1.18        4.92      7.21 o
 -10  -5   6       20.17       17.90      5.77 o
  -9  -5   6       76.95       58.12     10.42 o
  -8  -5   6       36.53       35.43      5.17 o
  -7  -5   6       26.03       43.81      6.77 o
  -6  -5   6        5.18       13.14      3.51 o
  -5  -5   6        0.18        3.74      3.67 o
  -4  -5   6      150.33      185.76     10.82 o
  -3  -5   6       87.02      124.38     22.47 o
  -2  -5   6        5.72       -2.82      6.70 o
  -1  -5   6      378.77      341.71      9.97 o
   0  -5   6     1251.52     1231.11     87.81 o
   1  -5   6      430.69      385.77     17.93 o
   2  -5   6       85.64       59.20     16.49 o
   3  -5   6       81.78      105.82      6.53 o
   4  -5   6       41.96       43.30      5.64 o
   5  -5   6        0.12        6.06      4.38 o
   6  -5   6       42.98       48.69      6.74 o
   7  -5   6        5.88        3.48      3.85 o
   8  -5   6        0.84        8.80      4.55 o
   9  -5   6        0.48        0.48      3.53 o
  10  -5   6        0.23        2.78      3.67 o
  11  -5   6        0.23        9.45      5.95 o
 -11  -4   6        9.64        8.41     10.64 o
 -10  -4   6       12.33       12.77      4.22 o
  -9  -4   6        5.42       18.15      7.86 o
  -8  -4   6       45.23       26.69      4.70 o
  -7  -4   6      190.07      207.20     13.34 o
  -6  -4   6      109.13       96.80      7.40 o
  -5  -4   6       28.35       35.06      6.15 o
  -4  -4   6        2.68        2.15      4.63 o
  -3  -4   6       15.95       32.71      4.54 o
  -2  -4   6      164.66      166.09      6.81 o
  -1  -4   6       33.98       17.29      3.71 o
   0  -4   6    10211.40    11452.64    183.34 o
   1  -4   6       31.37       16.38      5.17 o
   2  -4   6       67.78       55.39     10.97 o
   3  -4   6      677.84      571.77     12.97 o
   4  -4   6      226.82      228.25     13.90 o
   5  -4   6      239.04      230.32     17.50 o
   6  -4   6       18.75       14.60      3.44 o
   7  -4   6       22.50       22.91      4.86 o
   8  -4   6       17.40       20.28      3.91 o
   9  -4   6        0.27        8.29      3.12 o
  10  -4   6        5.55        5.90      6.18 o
  11  -4   6        5.72        8.86      7.07 o
 -11  -3   6        1.26       -2.81      6.29 o
 -10  -3   6        0.84        8.53      8.48 o
  -9  -3   6        2.78       14.72      5.20 o
  -8  -3   6       29.92       41.97      7.59 o
  -7  -3   6        0.82        0.63      4.10 o
  -6  -3   6        5.46        7.54      3.47 o
  -5  -3   6       11.84       13.98      4.96 o
  -4  -3   6      421.44      407.90     15.13 o
  -3  -3   6      537.40      541.37     16.93 o
  -2  -3   6       64.37       82.78      5.28 o
  -1  -3   6      245.90      215.96      9.93 o
   0  -3   6       93.02       99.81     10.87 o
   1  -3   6      335.97      317.11      6.91 o
   2  -3   6     1221.02     1306.88     25.46 o
   3  -3   6      515.52      565.52     17.67 o
   4  -3   6       40.45       36.72      7.54 o
   5  -3   6        0.01        6.51      5.19 o
   6  -3   6       23.75       18.46      4.71 o
   7  -3   6        9.79       13.84      3.62 o
   8  -3   6       25.63       31.48      6.09 o
   9  -3   6      321.90      304.98     35.47 o
  10  -3   6        9.44       17.90      5.12 o
  11  -3   6       10.83        9.69      6.31 o
 -11  -2   6        0.46        0.04      8.22 o
 -10  -2   6        0.96       14.35     15.14 o
  -9  -2   6       10.98       -1.35      6.88 o
  -8  -2   6       19.85       20.36      7.69 o
  -7  -2   6       33.95       31.27      5.00 o
  -6  -2   6       28.63       16.09      6.26 o
  -5  -2   6      217.57      252.07      9.09 o
  -4  -2   6       77.82       72.32      7.74 o
  -3  -2   6      799.98      822.21     15.01 o
  -2  -2   6     1596.93     1679.80     32.70 o
  -1  -2   6     1620.84     1527.84     30.15 o
   0  -2   6     4037.32     4331.19     41.44 o
   1  -2   6     2967.93     2596.30     27.40 o
   2  -2   6      325.59      325.44      8.34 o
   3  -2   6     2908.19     2894.85     31.78 o
   4  -2   6       52.81       60.38      6.53 o
   5  -2   6      205.79      220.41     12.65 o
   6  -2   6        5.55        8.52      3.75 o
   7  -2   6       24.01       16.39      4.70 o
   8  -2   6       34.32       22.02      5.89 o
   9  -2   6      240.21      244.70     14.94 o
  10  -2   6        0.86        2.15      4.29 o
  11  -2   6        4.57        6.65      4.31 o
 -11  -1   6        0.09       10.95      8.52 o
 -10  -1   6        5.73       14.33     11.73 o
  -9  -1   6       82.22       79.19     11.72 o
  -8  -1   6       13.17       18.31     11.62 o
  -7  -1   6        6.15        1.96      5.96 o
  -6  -1   6       30.51       38.76      4.59 o
  -5  -1   6      351.49      355.36     11.79 o
  -4  -1   6       51.67       55.30      8.42 o
  -3  -1   6     2777.93     2844.71     38.93 o
  -2  -1   6      121.13      125.26      7.32 o
  -1  -1   6     3504.39     3220.06     27.21 o
   0  -1   6     2810.39     2954.70     53.14 o
   1  -1   6     2523.74     2323.70     30.03 o
   2  -1   6      770.74      708.40     13.70 o
   3  -1   6      523.06      446.87      9.64 o
   4  -1   6      746.77      868.97     16.76 o
   5  -1   6      239.09      265.07     11.50 o
   6  -1   6       97.00      110.48     14.06 o
   7  -1   6      414.98      370.24     21.59 o
   8  -1   6        1.16       -4.36      4.66 o
   9  -1   6        2.55        4.51      2.77 o
  10  -1   6       37.14       29.44      6.32 o
  11  -1   6       34.77       24.06      5.41 o
 -11   0   6        8.72        2.65      4.58 o
 -10   0   6        3.34       23.71      9.07 o
  -9   0   6      365.46      350.68     20.95 o
  -8   0   6       54.60       56.06      8.76 o
  -7   0   6       28.84       39.77     18.06 o
  -6   0   6       35.05       47.63      9.54 o
  -5   0   6       80.73       78.35      6.93 o
  -4   0   6      567.68      649.77     15.46 o
  -3   0   6      121.61       94.07      7.04 o
  -2   0   6     1510.21     1489.16     32.39 o
  -1   0   6     3257.85     2936.04     58.66 o
   0   0   6        0.05       -0.02      2.79 o
   1   0   6     3521.75     3246.12     31.70 o
   2   0   6      626.63      593.00     10.41 o
   3   0   6      145.83      159.11      8.56 o
   4   0   6      832.68      893.03     19.20 o
   5   0   6      413.32      407.22     13.80 o
   6   0   6        2.23        3.73      6.77 o
   7   0   6      484.86      496.12     24.43 o
   8   0   6       32.71       38.54      5.78 o
   9   0   6        4.07        6.10      3.90 o
  10   0   6       19.04       16.48      6.95 o
  11   0   6       33.83       30.47      8.12 o
 -11   1   6        0.01        3.57     20.58 o
 -10   1   6        0.31        5.17     12.94 o
  -9   1   6       29.20       33.36      8.88 o
  -8   1   6       11.32        6.14      6.59 o
  -7   1   6      407.46      411.51     14.98 o
  -6   1   6      118.61      102.27     10.58 o
  -5   1   6      721.32      745.63     28.30 o
  -4   1   6      719.85      772.53     14.45 o
  -3   1   6       18.43       11.96      8.31 o
  -2   1   6        4.03        2.25      3.59 o
  -1   1   6      750.31      654.33     18.29 o
   0   1   6     2208.75     2158.28     32.66 o
   1   1   6      618.28      525.38      9.26 o
   2   1   6      162.91      152.63      8.88 o
   3   1   6     5630.65     5466.14     70.91 o
   4   1   6      403.57      396.24     13.00 o
   5   1   6       12.72       13.84      4.15 o
   6   1   6       25.59        9.76     12.68 o
   7   1   6      140.97      133.57     16.46 o
   8   1   6      209.65      189.77     19.85 o
   9   1   6       11.35       12.23      4.94 o
  10   1   6       19.13       23.74      6.47 o
  11   1   6       30.10       22.52      7.94 o
 -11   2   6       44.51       36.72     11.40 o
 -10   2   6       48.57       56.55     11.52 o
  -9   2   6       26.72       20.04     10.68 o
  -8   2   6       42.41       58.72     14.40 o
  -7   2   6      424.50      435.69     21.80 o
  -6   2   6        0.13       -0.87     10.38 o
  -5   2   6       74.47       70.30     12.63 o
  -3   2   6     5664.33     5724.24     56.12 o
  -2   2   6      515.92      449.96      9.76 o
  -1   2   6     1752.02     1546.98     19.10 o
   0   2   6      566.62      662.85     11.19 o
   1   2   6     1394.24     1269.36     21.39 o
   2   2   6        3.46       14.03      2.92 o
   3   2   6        0.05        4.37      2.39 o
   4   2   6      626.05      633.94     14.21 o
   5   2   6        2.19        2.56      4.39 o
   6   2   6      131.86      123.19     18.21 o
   7   2   6        0.65       -1.09      3.10 o
   8   2   6      295.90      291.30     17.62 o
   9   2   6       71.30       71.81     11.34 o
  10   2   6       16.10       13.70     12.51 o
  11   2   6        7.17        3.92     13.67 o
 -11   3   6       39.40       36.85      7.05 o
 -10   3   6       31.76       23.89      7.25 o
  -9   3   6        0.38       12.57     12.40 o
  -8   3   6      134.88      121.50     14.58 o
  -7   3   6      186.82      189.44     17.04 o
  -6   3   6       61.68       59.58     10.01 o
  -5   3   6       99.96      103.89     15.06 o
  -4   3   6      535.90      513.42     21.93 o
  -3   3   6       64.31       52.32      7.93 o
  -2   3   6      672.81      749.27     14.08 o
  -1   3   6      219.20      178.77      6.92 o
   0   3   6       33.85       50.58     10.41 o
   1   3   6      117.75       94.63      5.05 o
   2   3   6     2274.30     2364.35     25.66 o
   3   3   6     1051.63     1063.55     21.84 o
   4   3   6      156.81      168.15     14.49 o
   5   3   6       28.97       19.29      6.01 o
   6   3   6        6.36       11.77      6.71 o
   7   3   6      283.30      253.74     46.43 o
   8   3   6        0.69        9.69     17.95 o
   9   3   6       36.25       30.52      6.49 o
  10   3   6       31.51       33.11      7.24 o
  11   3   6        1.27       -0.57      3.48 o
 -11   4   6       20.49       18.72      7.35 o
 -10   4   6       19.01       16.98      6.88 o
  -9   4   6       57.14       71.44     10.93 o
  -8   4   6      363.31      314.47     53.30 o
  -7   4   6        0.88        1.10      8.38 o
  -6   4   6      205.75      197.57     24.02 o
  -5   4   6       37.73       23.91      7.26 o
  -4   4   6      400.75      426.48      7.81 o
  -3   4   6     1157.99     1243.06     16.46 o
  -2   4   6      886.70      957.75     18.76 o
  -1   4   6      796.22      796.76     17.13 o
   0   4   6     5065.61     5209.96     77.39 o
   1   4   6      852.38      808.20     16.73 o
   2   4   6      505.19      457.45     20.84 o
   3   4   6      101.79       90.73     20.04 o
   4   4   6       14.31        8.71      5.42 o
   5   4   6      146.60      160.15     17.35 o
   6   4   6        2.42       13.88     10.68 o
   7   4   6      285.67      269.99     37.86 o
   8   4   6       70.74       70.58     11.77 o
   9   4   6        2.28       -0.34      7.13 o
  10   4   6       27.33       20.38      5.67 o
  11   4   6        4.42        5.36      5.64 o
 -11   5   6        8.39       19.07      6.94 o
 -10   5   6       21.25       26.96      8.19 o
  -9   5   6       74.29       84.64     15.65 o
  -8   5   6       15.19       15.04      8.26 o
  -7   5   6      273.58      294.87     17.54 o
  -6   5   6       21.28       23.75      8.60 o
  -5   5   6      153.96      165.16     15.96 o
  -4   5   6        0.94        8.41      5.22 o
  -3   5   6      356.88      338.13     18.45 o
  -2   5   6     1982.08     2006.11     39.26 o
  -1   5   6     1094.87     1087.63     19.61 o
   0   5   6      680.40      739.53     26.44 o
   1   5   6     1052.15     1009.56     20.82 o
   2   5   6     1052.88     1087.68     22.10 o
   3   5   6      141.48      144.55     31.29 o
   4   5   6        4.40        5.26      4.90 o
   5   5   6      425.98      418.95     20.54 o
   6   5   6      121.27      105.65     22.96 o
   7   5   6       88.76       81.60     10.00 o
   8   5   6        5.06       -5.80      8.10 o
   9   5   6       63.85       47.52     12.36 o
  10   5   6        0.04        6.28      6.29 o
 -11   6   6        2.11       21.25     14.04 o
 -10   6   6       54.27       58.82     13.20 o
  -9   6   6        2.51       12.28      6.47 o
  -8   6   6       84.71       92.09     12.27 o
  -7   6   6      336.20      305.07     28.08 o
  -6   6   6       31.65       31.07     12.90 o
  -5   6   6      648.14      622.01     31.39 o
  -4   6   6        6.31        5.89      3.31 o
  -3   6   6       53.07       52.37      4.92 o
  -2   6   6      113.83      132.75     13.14 o
  -1   6   6        9.75       17.05      4.19 o
   0   6   6        0.21        4.02      2.84 o
   1   6   6      178.18      204.03      9.16 o
   2   6   6       76.72       90.17     12.41 o
   3   6   6       47.20       58.93     10.30 o
   4   6   6       22.76       13.37      6.17 o
   5   6   6      222.82      273.12     32.79 o
   6   6   6        3.63       11.59     10.31 o
   7   6   6        6.83        5.08      9.79 o
   8   6   6       27.25       25.56      6.13 o
   9   6   6       24.36       12.43     10.23 o
  10   6   6       30.56       21.66      7.71 o
 -11   7   6        3.55        3.00     13.90 o
 -10   7   6       13.14        9.99      9.58 o
  -9   7   6       21.64       26.26     10.42 o
  -8   7   6        0.18        3.22      8.01 o
  -7   7   6       65.23       65.80     21.93 o
  -6   7   6      127.06      107.25     12.34 o
  -5   7   6      285.03      265.06     19.07 o
  -4   7   6        0.28        2.42      3.71 o
  -3   7   6      129.25      147.41     14.99 o
  -2   7   6       33.64       29.80      7.40 o
  -1   7   6      238.54      271.22     10.38 o
   0   7   6     1197.18     1335.85     26.27 o
   1   7   6      161.56      164.34     14.79 o
   2   7   6      228.07      237.42     33.38 o
   3   7   6       71.87       83.17     11.02 o
   4   7   6       13.22       23.37      6.20 o
   5   7   6        2.60        8.91     11.84 o
   6   7   6       80.14       56.53     12.26 o
   7   7   6       10.49       11.20      5.91 o
   8   7   6        0.43       -7.86      7.86 o
   9   7   6        4.30       -2.81      8.41 o
 -10   8   6        6.91       11.86      6.85 o
  -9   8   6       73.69       67.88     10.27 o
  -8   8   6       28.22       11.54      7.45 o
  -7   8   6        1.38        5.90     13.45 o
  -6   8   6       64.24       54.20     16.67 o
  -5   8   6        1.77        4.35      9.32 o
  -4   8   6       74.32       74.51      6.22 o
  -3   8   6       20.67       21.43      5.87 o
  -2   8   6      170.18      168.82     12.67 o
  -1   8   6      198.57      200.46     11.88 o
   0   8   6      863.24      939.99     40.84 o
   1   8   6      340.28      363.02     10.45 o
   2   8   6       70.28       89.80     10.93 o
   3   8   6      116.31      112.99     11.65 o
   4   8   6       50.95       30.33      9.03 o
   5   8   6       12.46        0.51      7.38 o
   6   8   6        4.35       -5.28      9.79 o
   7   8   6        0.02        5.89      5.77 o
   8   8   6       30.82       22.77      8.19 o
   9   8   6        2.96       12.78      8.12 o
 -10   9   6       16.41       -0.83      8.86 o
  -9   9   6        9.89       18.72     10.79 o
  -8   9   6        0.00       13.06      4.90 o
  -7   9   6        6.97       -3.25      8.28 o
  -6   9   6       22.13       12.13      9.03 o
  -5   9   6       14.43       14.26      3.54 o
  -4   9   6       12.42       17.45      5.23 o
  -3   9   6      285.25      275.56     29.40 o
  -2   9   6       57.69       70.29      8.82 o
  -1   9   6      144.38      166.76     12.39 o
   0   9   6      695.47      748.34     18.22 o
   1   9   6       80.25       81.69     12.65 o
   2   9   6       87.97       87.61     10.26 o
   3   9   6      145.12      133.20     21.75 o
   4   9   6        2.06       13.23      8.40 o
   5   9   6        9.67       10.95      7.02 o
   6   9   6        0.02       12.37     13.45 o
   7   9   6        6.99       -2.51      8.69 o
   8   9   6        1.87        2.83     15.47 o
  -9  10   6        0.04       -9.04      9.04 o
  -8  10   6       40.94       43.76     12.61 o
  -7  10   6        0.00        1.11      4.68 o
  -6  10   6       22.24       22.61      5.92 o
  -5  10   6       36.50       46.46     11.61 o
  -4  10   6        0.01        7.38      4.79 o
  -3  10   6       46.32       39.45      6.14 o
  -2  10   6      335.48      314.03     17.97 o
  -1  10   6      195.98      221.51     17.50 o
   0  10   6      169.32      169.33     14.58 o
   1  10   6      123.46      125.70     16.64 o
   2  10   6      497.22      533.48     24.69 o
   3  10   6        4.74       11.68      8.08 o
   4  10   6       81.38       86.13     17.69 o
   5  10   6        0.08       -0.38      8.38 o
   6  10   6        4.22        4.92      7.73 o
   7  10   6        0.11        7.02      8.26 o
  -8  11   6       10.37        1.73      8.59 o
  -7  11   6       22.27       25.69      9.01 o
  -6  11   6        5.17       -7.16      8.59 o
  -5  11   6        0.98        3.62      5.77 o
  -4  11   6      132.46      119.43     17.86 o
  -3  11   6       46.82       46.03      6.16 o
  -2  11   6      440.80      473.39     18.22 o
  -1  11   6      126.99      122.16     13.03 o
   0  11   6        2.37        5.37      6.16 o
   1  11   6      168.22      161.20     14.02 o
   2  11   6       63.95       61.51      9.68 o
   3  11   6       53.67       43.06      9.94 o
   4  11   6       17.68        2.60      8.45 o
   5  11   6        0.15       10.49     10.27 o
   6  11   6        9.47        7.40      6.52 o
   7  11   6        0.64        9.12      7.32 o
  -8  12   6        9.21        3.44     13.16 o
  -7  12   6        1.92        4.58      5.84 o
  -6  12   6        3.67        7.07     10.38 o
  -5  12   6        0.40       -3.24      7.78 o
  -4  12   6       30.84       20.30      4.59 o
  -3  12   6      111.69      113.82      9.89 o
  -2  12   6       15.68       12.57      3.75 o
  -1  12   6      112.80      130.79      9.92 o
   0  12   6      376.40      351.03     40.80 o
   1  12   6       51.00       46.20     12.14 o
   2  12   6       10.32       15.18      8.96 o
   3  12   6        1.50        4.20      5.43 o
   4  12   6       12.91       16.41     16.45 o
   5  12   6       40.10       16.52     16.16 o
   6  12   6        0.08        9.66      8.12 o
  -6  13   6       12.90       11.32      6.90 o
  -5  13   6        0.34       16.49      6.86 o
  -4  13   6       28.79       25.11      4.74 o
  -3  13   6        7.38       14.60      4.82 o
  -2  13   6        0.14        2.66      5.64 o
  -1  13   6      117.14      107.15     12.94 o
   0  13   6        3.09       22.25      9.40 o
   1  13   6      107.86      109.89     17.86 o
   2  13   6        7.42       20.55      5.35 o
   3  13   6        2.22       -0.98     14.15 o
   4  13   6       16.28       13.77     16.34 o
  -5  14   6        8.78       13.60      5.73 o
  -4  14   6       17.05       12.08      7.05 o
  -3  14   6       35.95       29.85      6.54 o
  -2  14   6        6.18        5.71      7.73 o
  -1  14   6       47.81       55.87     10.86 o
   0  14   6        1.74        9.92      7.45 o
   1  14   6       64.79       67.49     10.81 o
   2  14   6       37.37       48.31      9.34 o
   1 -15   7        9.54        6.02     11.12 o
   2 -15   7       18.72       25.22     11.18 o
  -3 -14   7        6.45        0.45      4.94 o
  -2 -14   7        9.29        6.83      6.60 o
  -1 -14   7        0.00        3.24      9.76 o
   0 -14   7        0.40        8.39     13.71 o
   1 -14   7        0.13        1.44      9.00 o
   2 -14   7        5.21       10.73      5.75 o
   3 -14   7        1.59       -0.31      9.03 o
   4 -14   7       10.20       10.84     11.04 o
   5 -14   7        0.02        5.73     18.17 o
  -4 -13   7        8.02        5.03      7.42 o
  -3 -13   7        9.11       28.23      8.46 o
  -2 -13   7       65.50       82.83     11.56 o
  -1 -13   7        1.08        6.97      6.45 o
   0 -13   7        0.26       12.21     13.97 o
   1 -13   7        5.76       -2.35     10.23 o
   2 -13   7       13.90       33.30      5.93 o
   3 -13   7        0.56        9.94      5.53 o
   4 -13   7      121.94      168.65     21.67 o
   5 -13   7       19.77       13.82     10.92 o
   6 -13   7       70.54       83.06     13.44 o
  -6 -12   7        1.56       -6.51     10.68 o
  -5 -12   7       10.53        7.80      9.76 o
  -4 -12   7       72.49       76.04     30.27 o
  -3 -12   7        4.03       11.20      6.10 o
  -2 -12   7        0.21       16.62     16.19 o
  -1 -12   7        9.73        5.60      6.34 o
   0 -12   7        2.91       27.78     14.47 o
   1 -12   7       10.17       21.36      9.25 o
   2 -12   7        0.01       14.88      8.37 o
   3 -12   7       97.80       80.69     17.81 o
   4 -12   7        0.88       19.03      8.17 o
   5 -12   7        1.24        6.84      8.65 o
   6 -12   7      200.50      226.24     34.41 o
   7 -12   7       19.03       24.41      7.02 o
  -7 -11   7        5.26        7.02      7.31 o
  -6 -11   7      103.18      113.29     19.04 o
  -5 -11   7        4.01       20.16      7.72 o
  -4 -11   7        7.25       15.82     23.91 o
  -3 -11   7       69.49       52.81      7.16 o
  -2 -11   7       36.40       28.56      5.50 o
  -1 -11   7        0.49       18.12      9.27 o
   0 -11   7        0.18        2.01      6.20 o
   1 -11   7       22.76       19.08      8.68 o
   2 -11   7       91.73       94.29     12.19 o
   3 -11   7      141.00      131.30     11.36 o
   4 -11   7      122.42      134.63     16.75 o
   5 -11   7       40.76       31.99      6.11 o
   6 -11   7       27.85       41.28      9.47 o
   7 -11   7        0.60        2.75      6.31 o
   8 -11   7        0.84        2.30     12.86 o
  -7 -10   7       38.92       37.46      8.22 o
  -6 -10   7      136.68      139.50     18.27 o
  -5 -10   7        8.87        7.64      6.72 o
  -4 -10   7       28.21       31.19      9.25 o
  -3 -10   7      198.55      153.64     21.35 o
  -2 -10   7        3.46        3.09      7.38 o
  -1 -10   7       18.07       10.83     28.70 o
   0 -10   7        0.30       -9.04      9.04 o
   1 -10   7      117.57      108.38     39.19 o
   2 -10   7       78.05       75.41      9.18 o
   3 -10   7      528.32      570.35     63.94 o
   4 -10   7      521.05      567.66     42.70 o
   5 -10   7       20.05       22.52      7.84 o
   6 -10   7       55.28       39.88     10.57 o
   7 -10   7       61.97       76.26     13.42 o
   8 -10   7        2.95       -1.74      5.01 o
   9 -10   7        1.61       27.78     14.69 o
  -8  -9   7        3.92        7.10      5.95 o
  -7  -9   7        3.07        0.05      5.15 o
  -6  -9   7       44.66       38.64      6.12 o
  -5  -9   7        5.21       12.34      4.44 o
  -4  -9   7      617.89      618.00     18.82 o
  -3  -9   7      398.88      413.27     38.16 o
  -2  -9   7        9.62       -1.59      5.80 o
  -1  -9   7       75.81       64.07     22.89 o
   0  -9   7        0.03       -3.63     12.94 o
   1  -9   7        0.53       10.68     10.09 o
   2  -9   7      478.44      478.81     40.41 o
   3  -9   7      616.76      646.63     27.57 o
   4  -9   7       14.64       -0.74     10.05 o
   5  -9   7      201.55      198.92     24.83 o
   6  -9   7        0.78        7.65     10.93 o
   7  -9   7       49.22       43.88     22.52 o
   8  -9   7        1.99       19.54      7.53 o
   9  -9   7       13.46        4.83     11.04 o
  10  -9   7       14.11       27.63     13.53 o
  -9  -8   7        0.01       -0.62      6.36 o
  -8  -8   7        3.52        8.42      4.28 o
  -7  -8   7       25.36       23.94      5.56 o
  -6  -8   7       11.58       14.38      3.81 o
  -5  -8   7      127.68      141.60     10.14 o
  -4  -8   7        0.12       -0.77      3.14 o
  -3  -8   7     1146.58     1232.51     63.56 o
  -2  -8   7     1216.18     1247.93     28.80 o
  -1  -8   7      602.63      585.02     23.39 o
   0  -8   7        0.36        3.67     17.14 o
   1  -8   7      495.38      471.15     23.10 o
   2  -8   7      958.68      983.32     58.20 o
   3  -8   7      780.80      741.50     72.82 o
   4  -8   7        2.07        6.54      5.98 o
   5  -8   7       18.57       12.75      8.77 o
   6  -8   7      220.35      230.61     20.62 o
   7  -8   7       45.87       43.64      8.26 o
   8  -8   7       60.72       46.96      8.25 o
   9  -8   7       41.28       39.67      8.45 o
  10  -8   7       14.67       10.38     11.55 o
  -9  -7   7        0.84        3.89      5.68 o
  -8  -7   7        0.46        3.66      5.35 o
  -7  -7   7       24.96       25.18     12.14 o
  -6  -7   7       17.95       18.95      5.59 o
  -5  -7   7       12.59        9.33      4.77 o
  -4  -7   7       23.19       32.04      6.28 o
  -3  -7   7      290.08      267.09     11.78 o
  -2  -7   7      279.34      283.72     15.38 o
  -1  -7   7        8.34       10.32      4.36 o
   0  -7   7        0.03       -1.16      9.72 o
   1  -7   7      169.29      141.77     30.63 o
   2  -7   7        1.12        0.58      8.42 o
   3  -7   7     1056.97     1112.42     22.30 o
   4  -7   7      165.14      152.86     15.71 o
   5  -7   7      160.59      173.12     17.55 o
   6  -7   7        0.05       -2.79      2.79 o
   7  -7   7       48.33       41.11      6.61 o
   8  -7   7        3.04        5.76      5.27 o
   9  -7   7        7.97       15.28      5.65 o
  10  -7   7       71.31       57.46     50.23 o
 -10  -6   7        6.23       13.84      6.86 o
  -9  -6   7       17.13       24.35      6.60 o
  -8  -6   7       44.20       31.36      6.04 o
  -7  -6   7       68.86       67.73      7.58 o
  -6  -6   7      133.99      119.21     13.59 o
  -5  -6   7        0.08       -0.75      4.88 o
  -4  -6   7      107.64      119.36     11.50 o
  -3  -6   7     1490.63     1561.49     43.90 o
  -2  -6   7       16.93       17.01      4.11 o
  -1  -6   7       82.01       66.24      5.70 o
   0  -6   7        1.21        2.21      8.19 o
   1  -6   7        7.79       11.71      4.54 o
   2  -6   7       11.51       13.41     16.93 o
   3  -6   7      136.88      115.94     25.33 o
   4  -6   7      949.58      951.08     66.27 o
   5  -6   7     1429.47     1497.23     37.47 o
   6  -6   7      486.86      555.85     26.25 o
   7  -6   7       22.41       17.20      4.73 o
   8  -6   7       23.57       22.10      4.59 o
   9  -6   7        3.05        4.91      5.67 o
  10  -6   7       26.45       18.45      8.26 o
 -10  -5   7       21.32       21.74      6.77 o
  -9  -5   7        9.77        2.07      7.12 o
  -8  -5   7        3.39        4.35      3.64 o
  -7  -5   7        7.65       15.13      3.27 o
  -6  -5   7      116.54      117.62      8.39 o
  -5  -5   7     1240.83     1383.19     19.83 o
  -4  -5   7      758.75      848.33     16.70 o
  -3  -5   7       16.95       22.86      5.15 o
  -2  -5   7       15.52       17.29      4.49 o
  -1  -5   7      180.20      167.04     10.50 o
   0  -5   7        0.33       -4.09     13.82 o
   1  -5   7      236.64      275.14     16.96 o
   2  -5   7      150.28      143.96     18.19 o
   3  -5   7      246.49      243.37      9.21 o
   4  -5   7      111.80      128.30     16.46 o
   5  -5   7        0.75        2.04      6.57 o
   6  -5   7      157.89      162.66     13.39 o
   7  -5   7       50.95       54.76      7.03 o
   8  -5   7       20.96       22.55      5.33 o
   9  -5   7        4.12       18.02      7.02 o
  10  -5   7        1.43       -2.37      5.90 o
  11  -5   7       20.71       29.44      7.99 o
 -10  -4   7       73.20       60.62     29.57 o
  -9  -4   7       42.60       50.14     10.08 o
  -8  -4   7       53.92       68.89     16.86 o
  -7  -4   7       12.44        8.85      3.77 o
  -6  -4   7      149.02      167.44     15.44 o
  -5  -4   7      180.23      175.68     18.48 o
  -4  -4   7      339.84      369.70     24.52 o
  -3  -4   7      653.75      650.66     13.26 o
  -2  -4   7      113.42      114.71      8.70 o
  -1  -4   7      595.19      642.84     16.53 o
   0  -4   7        9.31       11.34      3.89 o
   2  -4   7       89.13       86.00     18.02 o
   3  -4   7      678.03      628.60     13.34 o
   4  -4   7      135.74      144.43     14.31 o
   5  -4   7        5.49        6.35      3.94 o
   6  -4   7        0.14        0.80      4.05 o
   7  -4   7      236.33      230.80     25.26 o
   8  -4   7       22.27       24.01     11.73 o
   9  -4   7       47.79       53.88      7.10 o
  10  -4   7        3.64        4.82      5.97 o
  11  -4   7       37.54       42.62     11.37 o
 -11  -3   7        4.79       18.58     10.20 o
 -10  -3   7        8.48        8.15      4.99 o
  -9  -3   7        1.07        9.76      6.44 o
  -8  -3   7       11.69       23.79     15.06 o
  -7  -3   7       45.85       59.24      8.92 o
  -6  -3   7      275.15      296.14     15.51 o
  -5  -3   7       33.74       34.56      5.46 o
  -4  -3   7      203.47      234.33     11.85 o
  -3  -3   7      323.63      295.48      9.13 o
  -2  -3   7        2.93        3.02      5.20 o
  -1  -3   7      318.85      323.28     12.95 o
   0  -3   7       76.62       77.03      4.63 o
   1  -3   7       52.04       60.93      6.70 o
   2  -3   7      372.36      355.77     13.90 o
   3  -3   7       30.37       23.98      3.19 o
   4  -3   7      285.46      273.99     10.91 o
   5  -3   7       10.60        4.93      7.69 o
   6  -3   7      114.87      116.95      9.47 o
   7  -3   7       36.96       36.55      6.39 o
   8  -3   7       23.31       24.99      8.30 o
   9  -3   7      181.17      175.43     21.11 o
  10  -3   7        3.68        2.13      2.59 o
  11  -3   7       38.93       38.97     12.21 o
 -11  -2   7       16.11       23.91      9.75 o
 -10  -2   7        5.02       21.71     16.97 o
  -9  -2   7       13.25       10.54     17.04 o
  -8  -2   7       27.46       46.94     11.16 o
  -7  -2   7      209.15      238.56     16.45 o
  -6  -2   7       48.65       50.05      5.56 o
  -5  -2   7       10.55        5.20      3.89 o
  -4  -2   7      189.03      195.99     11.54 o
  -3  -2   7      150.46      129.95      7.81 o
  -2  -2   7      269.34      285.05      7.73 o
  -1  -2   7        1.12        6.72      2.46 o
   0  -2   7       70.50       64.61      4.99 o
   1  -2   7       61.01       65.97      7.11 o
   2  -2   7       12.56       14.56      3.36 o
   3  -2   7      815.20      786.96     15.55 o
   4  -2   7       44.17       32.54      3.30 o
   5  -2   7        1.34        4.91      4.27 o
   6  -2   7        3.31       -1.22      8.23 o
   7  -2   7       27.69       19.32      5.63 o
   8  -2   7        3.16        4.07      2.96 o
   9  -2   7        1.52       11.18      5.81 o
  10  -2   7        8.08        6.56      3.24 o
  11  -2   7        7.88        5.04      3.90 o
 -11  -1   7       35.14       33.97     15.65 o
 -10  -1   7        7.14        4.78     13.56 o
  -9  -1   7      107.19      111.67     13.92 o
  -8  -1   7        3.54        8.34      4.42 o
  -7  -1   7       45.69       37.98      7.94 o
  -6  -1   7       12.06       20.12      3.86 o
  -5  -1   7        7.92        6.51      3.45 o
  -4  -1   7       38.20       32.09      5.33 o
  -3  -1   7      491.47      502.48     22.76 o
  -2  -1   7       14.08       10.67      7.24 o
  -1  -1   7        0.13        6.02      3.58 o
   0  -1   7       28.96       26.22      4.35 o
   1  -1   7      193.48      217.48      9.43 o
   2  -1   7      105.22       87.60      8.05 o
   3  -1   7       15.19        9.03      3.95 o
   4  -1   7      119.63      119.83      8.35 o
   5  -1   7     1294.37     1295.54     46.75 o
   6  -1   7      660.68      684.87     21.38 o
   7  -1   7      223.72      213.52     32.97 o
   8  -1   7        5.42        7.45      3.57 o
   9  -1   7       39.43       29.21      5.54 o
  10  -1   7        4.49        6.00      5.32 o
  11  -1   7       47.12       26.04     11.12 o
 -11   0   7       34.19       34.59     10.13 o
 -10   0   7        1.83        8.21      5.98 o
  -9   0   7      133.53      156.16     15.02 o
  -8   0   7       23.65       31.65     12.97 o
  -7   0   7       15.46       16.37      9.55 o
  -6   0   7       12.77       18.44      6.04 o
  -5   0   7      679.23      710.51     44.42 o
  -4   0   7      112.48      107.01     10.58 o
  -3   0   7       19.09       10.56      3.56 o
  -2   0   7       75.86       69.56      7.13 o
  -1   0   7      832.47      854.60     33.32 o
   0   0   7        6.54        5.85      2.79 o
   1   0   7      210.27      209.36      9.09 o
   2   0   7      579.97      541.81     10.55 o
   3   0   7      116.56      110.72     10.73 o
   4   0   7     1148.64     1211.32     17.24 o
   5   0   7        0.82        1.10      3.73 o
   6   0   7      476.59      472.96     10.95 o
   7   0   7      249.57      236.60     14.41 o
   8   0   7       38.90       28.95      5.97 o
   9   0   7        3.66        8.56      3.80 o
  10   0   7       13.47        2.51      5.46 o
  11   0   7        2.60       12.28      8.52 o
 -11   1   7        2.84       21.37      6.75 o
 -10   1   7       13.55        7.90      7.64 o
  -9   1   7       34.60       24.18      7.36 o
  -8   1   7        2.18       -5.38      7.71 o
  -7   1   7      247.29      258.46     17.21 o
  -6   1   7      827.40      894.12     43.21 o
  -5   1   7      232.99      213.37     30.27 o
  -4   1   7     1074.53     1126.99     14.71 o
  -3   1   7      128.18       96.81      7.53 o
  -2   1   7     1499.44     1591.58     25.17 o
  -1   1   7      374.04      343.02      8.95 o
   0   1   7        1.75        0.17      7.00 o
   1   1   7      439.07      399.54     12.27 o
   2   1   7     1643.61     1730.39     34.50 o
   3   1   7      891.01      756.02     17.14 o
   4   1   7     1094.67     1117.33     32.28 o
   5   1   7        7.46       13.64      3.70 o
   6   1   7       68.87       72.18      5.33 o
   7   1   7       68.74       65.79      7.55 o
   8   1   7       22.03       27.64     14.04 o
   9   1   7       25.71       21.67      4.87 o
  10   1   7       17.48       16.47      5.18 o
  11   1   7        3.71        6.81      6.19 o
 -11   2   7       41.83       36.63      7.60 o
 -10   2   7       16.66       26.51      6.10 o
  -9   2   7       19.34       11.82      6.26 o
  -8   2   7       15.53       -0.14     11.62 o
  -7   2   7      205.77      184.92     27.86 o
  -6   2   7      166.16      174.16     14.12 o
  -5   2   7       13.48       14.52      5.80 o
  -4   2   7      933.31      949.52     23.91 o
  -3   2   7      461.32      350.07     16.99 o
  -2   2   7     1677.67     1741.56     21.92 o
  -1   2   7      122.26      113.28     10.50 o
   0   2   7       49.53       51.02      4.77 o
   1   2   7       13.75       14.97      3.21 o
   2   2   7     1858.75     1870.78     22.73 o
   3   2   7      217.03      247.26      5.93 o
   4   2   7     1188.82     1203.83     19.46 o
   5   2   7      913.40      904.15     15.40 o
   6   2   7       22.17       23.50      3.89 o
   7   2   7       16.10       10.70      9.98 o
   8   2   7      203.88      182.64     25.52 o
   9   2   7        5.02        7.97      4.29 o
  10   2   7        1.41       10.75      5.50 o
  11   2   7        6.08        1.84      4.61 o
 -11   3   7        2.75       10.34     10.27 o
 -10   3   7        9.16       16.78      6.79 o
  -9   3   7        1.92        2.79      5.01 o
  -8   3   7       34.63       35.46     12.36 o
  -7   3   7      116.89      145.28     26.69 o
  -6   3   7      125.27      120.30     19.02 o
  -5   3   7      412.62      404.01     17.17 o
  -4   3   7      921.08      853.50     21.72 o
  -3   3   7       52.63       48.92      5.17 o
  -2   3   7      756.26      770.35     19.75 o
  -1   3   7        2.00       15.21      4.24 o
   0   3   7      144.96      163.33     16.14 o
   1   3   7      126.88      117.06      7.19 o
   2   3   7        4.71        2.47      2.46 o
   3   3   7      248.17      276.16     16.67 o
   4   3   7     1139.93     1224.96     43.17 o
   5   3   7       19.92       14.14      4.97 o
   6   3   7      612.15      617.93     19.79 o
   7   3   7       41.70       42.66      6.02 o
   8   3   7      203.92      201.21     32.19 o
   9   3   7       43.55       31.95      6.59 o
  10   3   7        9.06        7.32     11.44 o
  11   3   7        0.14        4.59      5.50 o
 -11   4   7        2.55       12.61      8.66 o
 -10   4   7       16.49       16.69     11.92 o
  -9   4   7       16.55       13.19      8.77 o
  -8   4   7      190.69      190.09     17.85 o
  -7   4   7       40.12       49.03     16.45 o
  -6   4   7      163.54      154.55     13.65 o
  -5   4   7      198.54      192.64     25.59 o
  -4   4   7     1416.76     1532.42     30.40 o
  -3   4   7      650.47      709.50     16.58 o
  -2   4   7      333.76      340.96     23.14 o
  -1   4   7        4.42        4.74      3.62 o
   0   4   7       56.55       52.36      7.21 o
   1   4   7       15.34       15.89      2.27 o
   2   4   7       16.30       22.52      2.74 o
   3   4   7        3.10        0.00      7.64 o
   4   4   7      120.33      135.64     25.19 o
   5   4   7       76.96       77.41      8.82 o
   6   4   7      742.30      756.65     27.07 o
   7   4   7        7.68        4.16      3.80 o
   8   4   7        3.29       -1.91      5.72 o
   9   4   7        0.01       -0.10      5.57 o
  10   4   7       23.04       16.11      8.55 o
 -11   5   7        8.23        8.92      6.98 o
 -10   5   7        4.04        2.51      7.25 o
  -9   5   7       42.02       47.89     15.14 o
  -8   5   7      195.96      232.03     35.86 o
  -7   5   7       26.24        6.43      5.14 o
  -6   5   7     1020.68     1161.23     46.21 o
  -5   5   7      137.06      142.15     13.77 o
  -4   5   7      227.05      208.14     12.72 o
  -3   5   7        9.52        7.08      3.36 o
  -2   5   7      403.70      391.55      9.02 o
  -1   5   7        2.21        3.76      7.21 o
   0   5   7       32.73       36.92      6.10 o
   1   5   7        4.02        5.60      4.20 o
   2   5   7     1462.59     1527.08     43.14 o
   3   5   7        0.37       10.60      5.20 o
   4   5   7        5.38       -0.95     11.04 o
   5   5   7       88.76      126.52     12.29 o
   6   5   7     1391.99     1377.37     54.57 o
   7   5   7       31.51       46.00      9.50 o
   8   5   7        1.67        8.53      7.75 o
   9   5   7       39.44       41.74      8.53 o
  10   5   7        3.26        6.22      5.06 o
 -11   6   7        0.20       13.28      6.38 o
 -10   6   7       27.53        5.12     13.53 o
  -9   6   7       38.19       35.67      9.87 o
  -8   6   7       24.36       39.92     11.33 o
  -7   6   7       26.56       48.68      9.59 o
  -6   6   7      914.79      911.59     58.09 o
  -5   6   7       32.39       32.31      8.44 o
  -4   6   7       17.81       21.70      5.35 o
  -3   6   7       16.37       26.12      5.13 o
  -2   6   7      698.74      765.62     17.23 o
  -1   6   7      320.44      313.48     11.71 o
   0   6   7        3.90        5.22      3.36 o
   1   6   7      422.19      422.12      9.37 o
   2   6   7      143.76      142.29     21.37 o
   3   6   7       41.02       58.13      9.28 o
   4   6   7      670.24      814.93     21.61 o
   5   6   7        2.84        2.64      7.08 o
   6   6   7      207.68      200.77     34.14 o
   7   6   7       12.37       15.58      8.85 o
   8   6   7      127.17      121.30     19.23 o
   9   6   7       83.45       87.83     11.49 o
  10   6   7        6.01       21.92     13.23 o
 -10   7   7        2.06       -8.89      8.89 o
  -9   7   7       25.33       14.57     16.01 o
  -8   7   7        0.17        6.56      6.28 o
  -7   7   7      109.84      149.59     26.03 o
  -6   7   7     1150.65     1218.97     61.55 o
  -5   7   7       19.30       30.63      9.22 o
  -4   7   7      677.53      760.53     13.39 o
  -3   7   7       84.65       87.51      5.83 o
  -2   7   7        1.50        3.11      5.81 o
  -1   7   7       90.02       91.57      9.45 o
   0   7   7        0.06        1.65      4.73 o
   1   7   7        0.03        4.60      6.52 o
   2   7   7       24.09       26.24      6.22 o
   3   7   7      274.15      299.75     21.96 o
   4   7   7      686.15      750.31     33.70 o
   5   7   7       77.51       93.95     16.66 o
   6   7   7        0.03       15.86      6.56 o
   7   7   7       23.00        5.54      5.49 o
   8   7   7       79.93       62.60     12.25 o
   9   7   7        0.49       20.37     20.47 o
 -10   8   7        2.45        6.07     14.66 o
  -9   8   7       95.64      111.61     14.55 o
  -8   8   7       95.42      109.66     13.02 o
  -7   8   7        7.23       10.84     10.42 o
  -6   8   7       19.23       18.79     11.59 o
  -5   8   7      105.23      115.33     13.60 o
  -4   8   7      823.80      870.50     16.17 o
  -3   8   7      354.64      350.76     12.57 o
  -2   8   7      259.51      278.92     12.55 o
  -1   8   7       88.60       91.48      9.29 o
   0   8   7       10.77        8.39      3.54 o
   1   8   7      351.59      391.51     15.62 o
   2   8   7      277.43      301.78     17.23 o
   3   8   7       54.98       49.76      8.02 o
   4   8   7       77.51       75.52     17.77 o
   5   8   7        0.15       -1.34      9.25 o
   6   8   7      114.18      115.01     15.08 o
   7   8   7        0.46       -6.40     12.06 o
   8   8   7        0.12       -0.29      8.35 o
   9   8   7       13.44       19.60      7.38 o
  -9   9   7       30.63       30.03      7.91 o
  -8   9   7      141.44      161.98     16.63 o
  -7   9   7       23.16       30.43      9.78 o
  -6   9   7       13.13       10.71      6.61 o
  -5   9   7        1.51       -7.74      7.74 o
  -4   9   7       59.03       72.16     16.32 o
  -3   9   7       46.33       46.73      5.74 o
  -2   9   7       14.02       12.38      3.16 o
  -1   9   7      374.02      395.92     14.10 o
   0   9   7        0.27       -1.84      4.00 o
   1   9   7      166.04      158.24     13.39 o
   2   9   7       45.57       37.65     14.33 o
   3   9   7       75.59       67.24      8.87 o
   4   9   7       25.83       38.50     14.92 o
   5   9   7        9.48        3.24      5.18 o
   6   9   7        0.61        4.97      7.05 o
   7   9   7       24.00       31.01     12.06 o
   8   9   7        4.39       15.61      7.75 o
  -9  10   7        5.73        5.16      5.83 o
  -8  10   7        0.01        4.73      7.94 o
  -7  10   7        3.95       22.87      8.35 o
  -6  10   7       93.07      103.57     19.84 o
  -5  10   7        6.61        6.66      8.26 o
  -4  10   7       41.20       39.13      6.64 o
  -3  10   7      112.71      110.84     15.67 o
  -2  10   7       69.19       80.05      7.44 o
  -1  10   7      107.87      105.96     10.97 o
   0  10   7        0.93       10.88     17.18 o
   1  10   7      154.86      145.62     16.97 o
   2  10   7      155.39      210.38     30.09 o
   3  10   7       63.27       82.25     11.93 o
   4  10   7       27.01       49.27     12.62 o
   5  10   7       27.23       22.07      6.28 o
   6  10   7       15.00       32.89      8.03 o
   7  10   7       11.29       21.91      8.76 o
  -8  11   7        3.02       10.21      8.32 o
  -7  11   7       36.64       15.92     10.23 o
  -6  11   7       14.89       25.31     11.18 o
  -5  11   7       22.22       20.97      9.16 o
  -4  11   7       10.10       13.63      8.13 o
  -3  11   7       42.52       41.24      5.94 o
  -2  11   7       67.94       57.89      7.72 o
  -1  11   7       78.88       64.62      8.63 o
   0  11   7        2.97        9.18      6.66 o
   1  11   7        3.54        1.34      6.40 o
   2  11   7        1.09       13.52     12.14 o
   3  11   7        3.04        7.37      8.40 o
   4  11   7       33.06       29.75     17.18 o
   5  11   7        0.14       14.53     19.96 o
   6  11   7        5.72        7.71      9.63 o
  -7  12   7       19.48       21.04      7.06 o
  -6  12   7       10.98       13.26      8.01 o
  -5  12   7        1.85       14.64     12.68 o
  -4  12   7       32.32       28.29      8.77 o
  -3  12   7        2.33        6.09      8.86 o
  -2  12   7       11.81        7.65      4.31 o
  -1  12   7       37.47       31.54      6.83 o
   0  12   7        0.70       29.42     12.14 o
   1  12   7       64.93       71.42     10.77 o
   2  12   7        2.07       -4.76      8.35 o
   3  12   7       15.69        0.12      7.83 o
   4  12   7        0.83       -1.37      9.53 o
   5  12   7       12.85       31.59     14.40 o
  -6  13   7       30.50       16.26      6.81 o
  -5  13   7       19.89       14.74      8.26 o
  -4  13   7        0.10       -0.22      5.85 o
  -3  13   7       11.90        6.15      5.41 o
  -2  13   7        0.92       -6.93      7.35 o
  -1  13   7        1.67       -2.08      7.98 o
   0  13   7        0.40       -2.53      5.77 o
   1  13   7        0.22       -2.33     11.37 o
   2  13   7       10.45        5.78     21.75 o
   3  13   7       53.13       93.48     26.28 o
   4  13   7        0.61       17.66     14.84 o
  -4  14   7        2.65        3.66      7.60 o
  -3  14   7       42.64       43.06     15.86 o
  -2  14   7        0.80       15.56      7.75 o
  -1  14   7       15.83       21.34      9.58 o
   0  14   7        0.25       -3.77      9.90 o
   1  14   7       23.25       14.31      8.37 o
   2  14   7       18.40       16.75      7.27 o
  -2 -14   8       23.32       20.85     15.68 o
  -1 -14   8       12.17        7.96     14.55 o
   0 -14   8        1.57       -7.60     13.90 o
   1 -14   8        3.64       14.00      8.11 o
   2 -14   8       59.24       66.76     13.47 o
   3 -14   8        0.64       10.22      6.30 o
   4 -14   8        0.25       -8.88      8.88 o
  -4 -13   8        1.15        5.24     16.41 o
  -3 -13   8        0.08       -0.17      8.99 o
  -2 -13   8       16.00       29.78     12.12 o
  -1 -13   8       10.52       11.53      4.63 o
   0 -13   8        8.43        8.79     16.38 o
   1 -13   8        9.31       11.22     10.72 o
   2 -13   8        0.47        8.60     15.39 o
   3 -13   8        0.20       14.91      8.11 o
   4 -13   8        4.88        6.44      6.02 o
   5 -13   8       11.38       14.53      9.72 o
   6 -13   8        6.54        1.36      5.10 o
  -5 -12   8       20.95        4.87      5.15 o
  -4 -12   8        3.70       -6.35      7.98 o
  -3 -12   8        0.01       -2.04      5.61 o
  -2 -12   8        0.21        2.53      7.74 o
  -1 -12   8        1.08       14.31      7.12 o
   0 -12   8      142.09      164.93     16.05 o
   1 -12   8       10.93       19.25      9.30 o
   2 -12   8       36.29       42.07      8.19 o
   3 -12   8       14.75       16.00     14.95 o
   4 -12   8        6.10        7.47      9.24 o
   5 -12   8        2.26       11.92     11.40 o
   6 -12   8        7.26        2.73      6.85 o
   7 -12   8       18.25        7.57      5.62 o
  -6 -11   8        6.35       16.42      6.56 o
  -5 -11   8        1.32       20.58      4.58 o
  -4 -11   8        0.24       12.62      5.34 o
  -3 -11   8       27.88       28.42      6.51 o
  -2 -11   8       37.00       50.12     18.97 o
  -1 -11   8       11.16       17.22     11.29 o
   0 -11   8       22.22       10.90      9.64 o
   1 -11   8       25.01       23.59      8.33 o
   2 -11   8        0.07        5.32      7.48 o
   3 -11   8       85.62       98.88     12.65 o
   4 -11   8        0.43       -7.68     11.12 o
   5 -11   8        0.00        8.12      7.91 o
   6 -11   8        7.08       10.54     20.51 o
   7 -11   8       29.83       29.29      9.87 o
   8 -11   8       51.65       63.97     16.01 o
  -7 -10   8       16.60       10.47      6.91 o
  -6 -10   8        0.06       13.62      5.77 o
  -5 -10   8        0.93        3.12      5.54 o
  -4 -10   8        2.61        4.89      6.51 o
  -3 -10   8       51.91       36.59      8.38 o
  -2 -10   8      109.39       94.71     12.50 o
  -1 -10   8      115.45      109.73     15.46 o
   0 -10   8        4.20       10.01      4.55 o
   1 -10   8      323.84      299.70     61.64 o
   2 -10   8       84.56       61.97     23.95 o
   3 -10   8        0.35        8.12     12.51 o
   4 -10   8       26.70       30.64      7.02 o
   5 -10   8        3.17       13.17      4.73 o
   6 -10   8       29.57       25.33      9.83 o
   7 -10   8        0.03        6.81      8.50 o
   8 -10   8       20.47       18.95      9.40 o
   9 -10   8        1.04      -11.12     11.12 o
  -8  -9   8       50.27       34.44      9.14 o
  -7  -9   8       30.34       19.78      4.49 o
  -6  -9   8        0.05        8.18      3.73 o
  -5  -9   8        0.06        1.48      8.27 o
  -4  -9   8       38.31       31.65      7.78 o
  -3  -9   8        2.05        2.23      6.80 o
  -2  -9   8        0.14        9.12      8.92 o
  -1  -9   8     1227.61     1249.34     66.49 o
   0  -9   8       18.38       22.04      9.61 o
   1  -9   8     1357.32     1278.78     39.41 o
   2  -9   8       75.64       85.41     18.82 o
   3  -9   8      433.36      432.41     24.27 o
   4  -9   8      324.30      321.93     20.00 o
   5  -9   8       47.35       46.71     22.59 o
   6  -9   8       16.99       24.76      5.68 o
   7  -9   8        7.90       18.57      7.76 o
   8  -9   8       69.29       62.05     12.36 o
   9  -9   8       11.53        7.13      4.02 o
  -8  -8   8       18.94       22.43      7.42 o
  -7  -8   8        0.56        2.42      3.32 o
  -6  -8   8       28.85       35.02      6.20 o
  -5  -8   8       25.35       34.76      5.98 o
  -4  -8   8      220.78      234.71     12.78 o
  -3  -8   8      439.40      450.81     14.85 o
  -2  -8   8      123.39      114.12     13.83 o
  -1  -8   8     1179.17     1220.62     27.24 o
   0  -8   8       94.73      117.61     26.58 o
   1  -8   8      784.70      799.64     49.97 o
   2  -8   8        0.06       -0.43      9.29 o
   3  -8   8      336.99      360.72     20.51 o
   4  -8   8      194.95      206.45     23.16 o
   5  -8   8       18.81       20.75      8.19 o
   6  -8   8       23.25       33.65      8.65 o
   7  -8   8        0.78        4.14      5.12 o
   8  -8   8       11.93        9.74      6.04 o
   9  -8   8       22.64        4.53      9.14 o
  10  -8   8       13.67       23.17     12.94 o
  -9  -7   8        3.82        9.69     17.25 o
  -8  -7   8       47.45       47.95      7.58 o
  -7  -7   8        5.73        7.89      5.65 o
  -6  -7   8       12.36       11.18      5.12 o
  -5  -7   8       55.53       49.89      6.32 o
  -4  -7   8       45.55       49.17      6.17 o
  -3  -7   8      330.20      375.00     12.77 o
  -2  -7   8      128.65      122.74     15.14 o
  -1  -7   8       48.99       55.03      7.76 o
   0  -7   8       65.29       70.37      9.48 o
   1  -7   8       95.69       85.27     10.21 o
   2  -7   8      293.06      288.06     18.28 o
   3  -7   8      552.72      564.55     45.58 o
   4  -7   8      342.34      346.84     35.34 o
   5  -7   8      872.05      887.20     31.43 o
   6  -7   8      173.06      179.24     19.52 o
   7  -7   8      118.41      119.98     13.99 o
   8  -7   8        3.85        6.06     13.34 o
   9  -7   8        8.88       16.49      7.48 o
  10  -7   8        5.65       23.15      8.03 o
  -9  -6   8        8.95       16.77      7.31 o
  -8  -6   8       46.00       48.49      8.98 o
  -7  -6   8       14.90       16.62      3.27 o
  -6  -6   8       66.36       57.25      7.59 o
  -5  -6   8      625.30      650.59     22.34 o
  -4  -6   8      476.10      536.78     21.72 o
  -3  -6   8      407.22      393.18     22.73 o
  -2  -6   8      159.10      166.22     17.19 o
  -1  -6   8     1035.73     1100.78     28.33 o
   0  -6   8      619.07      704.90     51.98 o
   1  -6   8     1541.43     1588.96     33.27 o
   2  -6   8        7.54       27.63     14.40 o
   3  -6   8      803.36      817.88     24.13 o
   4  -6   8      329.94      312.45     36.01 o
   5  -6   8      661.37      648.59     19.64 o
   6  -6   8       38.95       42.02      5.93 o
   7  -6   8       11.00       18.35      4.59 o
   8  -6   8        4.49        1.21      3.65 o
   9  -6   8       39.25       25.97      7.44 o
  10  -6   8        3.27       23.73      6.63 o
 -10  -5   8       19.80       20.40     11.73 o
  -9  -5   8       18.58        8.34      6.30 o
  -8  -5   8        9.92       25.45      5.33 o
  -7  -5   8      120.77      106.28     11.20 o
  -6  -5   8      186.64      196.25     22.32 o
  -5  -5   8      764.82      849.23     16.20 o
  -4  -5   8      302.33      303.79     10.83 o
  -3  -5   8      932.68      920.18     14.83 o
  -2  -5   8        0.36        2.42      3.97 o
  -1  -5   8     1999.33     1976.96     34.66 o
   0  -5   8        0.28       -3.09      8.92 o
   1  -5   8     1678.00     1647.68     33.19 o
   2  -5   8        1.11        4.98      6.22 o
   3  -5   8      958.96      950.93     23.46 o
   4  -5   8      189.60      176.26     27.18 o
   5  -5   8       18.15       23.78      5.55 o
   6  -5   8        0.21        3.76      3.50 o
   7  -5   8      283.88      264.11     15.84 o
   8  -5   8        8.77        4.10      5.93 o
   9  -5   8        0.02        4.26      3.73 o
  10  -5   8        0.02       14.16      3.92 o
  11  -5   8        0.85       -2.48      8.92 o
 -10  -4   8        0.00       -3.73      7.18 o
  -9  -4   8       31.22       23.62     10.49 o
  -8  -4   8        7.99        7.06      5.20 o
  -7  -4   8       36.16       42.07      6.49 o
  -6  -4   8        2.43       -0.43      4.65 o
  -5  -4   8       74.25       62.49      6.79 o
  -4  -4   8      250.99      244.61     17.20 o
  -3  -4   8      902.50      949.11     45.70 o
  -2  -4   8        6.05        8.07      4.18 o
  -1  -4   8      868.10      833.53     44.53 o
   0  -4   8        6.20        4.68      5.04 o
   1  -4   8     1068.10     1110.50     13.91 o
   2  -4   8       29.20       28.50      3.31 o
   3  -4   8      578.65      558.69     13.64 o
   4  -4   8      216.74      197.27     20.88 o
   5  -4   8       54.01       67.73      7.60 o
   6  -4   8        0.45        5.24      5.02 o
   7  -4   8       12.96        7.03      6.58 o
   8  -4   8       29.39       32.37      8.07 o
   9  -4   8        8.66       10.83      8.16 o
  10  -4   8        1.12        7.30      9.76 o
  11  -4   8        3.57        3.15      8.77 o
 -10  -3   8        2.71       -0.19      8.63 o
  -9  -3   8       12.00       24.62      7.99 o
  -8  -3   8        5.14        9.85      5.95 o
  -7  -3   8      237.11      211.72     14.36 o
  -6  -3   8        0.17        7.88      3.48 o
  -5  -3   8       14.40       16.21      4.34 o
  -4  -3   8      154.01      150.23     16.73 o
  -3  -3   8      458.74      444.49     12.79 o
  -2  -3   8        8.03       15.05      2.65 o
  -1  -3   8     5456.66     6107.59    115.45 o
   0  -3   8       69.49       59.22      6.18 o
   1  -3   8     7760.01     8042.31     70.27 o
   2  -3   8      735.80      753.15     18.59 o
   3  -3   8      583.90      547.30     13.82 o
   4  -3   8        0.03        2.53      2.16 o
   5  -3   8       81.15       88.21      9.51 o
   6  -3   8       15.91       17.25      7.00 o
   7  -3   8        3.95        5.17      3.70 o
   8  -3   8        5.06       14.35      3.40 o
   9  -3   8        6.62        8.75      4.50 o
  10  -3   8        4.95        6.85      4.08 o
  11  -3   8        0.04        5.96      7.53 o
 -11  -2   8        0.29       12.04      6.56 o
 -10  -2   8        0.68       -6.63      7.44 o
  -9  -2   8        3.78       10.18      5.77 o
  -8  -2   8       20.66       10.14      3.77 o
  -7  -2   8        9.19        4.88      8.96 o
  -6  -2   8        0.64       12.83      5.03 o
  -5  -2   8       83.52       72.91      7.01 o
  -4  -2   8        2.31        4.32      2.76 o
  -3  -2   8      937.35      885.47    256.74 o
  -2  -2   8      951.44      999.34     14.47 o
  -1  -2   8     2670.94     2656.17     37.91 o
   0  -2   8      689.07      682.02     24.40 o
   1  -2   8      733.72      747.24     19.18 o
   2  -2   8        2.92        1.99      4.05 o
   3  -2   8      920.88      923.86     17.11 o
   4  -2   8       78.46       73.59      8.10 o
   5  -2   8        0.93        6.07      6.67 o
   6  -2   8        2.95        7.51      7.00 o
   7  -2   8      194.40      200.48     14.47 o
   8  -2   8       53.97       46.16      7.46 o
   9  -2   8        0.02        8.44      3.62 o
  10  -2   8        3.47        7.87      5.13 o
  11  -2   8        0.91        4.03      5.46 o
 -11  -1   8        1.54        4.83      9.90 o
 -10  -1   8        1.75       19.12      5.24 o
  -9  -1   8        0.13       -0.90     20.73 o
  -8  -1   8       15.81        6.92      8.59 o
  -7  -1   8       10.94       15.52      5.39 o
  -6  -1   8       46.52       42.93     11.00 o
  -5  -1   8       20.89       28.97      6.80 o
  -4  -1   8       86.15       92.37      9.61 o
  -3  -1   8      454.88      464.77     11.80 o
  -2  -1   8      563.95      547.01     12.26 o
  -1  -1   8      147.30      134.74      7.81 o
   0  -1   8       26.14       49.85      5.11 o
   1  -1   8      242.81      220.39     17.74 o
   2  -1   8      222.17      212.69      7.26 o
   3  -1   8        4.82        2.79      4.81 o
   4  -1   8       23.54       19.29      4.29 o
   5  -1   8      737.62      750.29     13.14 o
   6  -1   8       18.71       24.60      6.11 o
   7  -1   8      605.32      630.03     14.14 o
   8  -1   8        8.25       10.81      4.08 o
   9  -1   8        0.02        6.17      3.26 o
  10  -1   8        5.66       -0.30      4.44 o
  11  -1   8        1.34        4.82      7.35 o
 -11   0   8        0.53        5.71      5.30 o
 -10   0   8        0.39       15.32      7.80 o
  -9   0   8        4.59        5.06      5.35 o
  -8   0   8       17.25       21.93     16.52 o
  -7   0   8      268.51      316.95     14.57 o
  -6   0   8        6.59        8.82      8.66 o
  -5   0   8      204.81      196.66     14.10 o
  -4   0   8       83.56       78.25      9.26 o
  -3   0   8        0.28       -2.56      3.96 o
  -2   0   8        1.66        7.59      2.99 o
  -1   0   8      597.93      592.22     14.40 o
   0   0   8       70.84       54.11      4.60 o
   1   0   8      455.29      429.88     12.54 o
   2   0   8        7.03        5.57      3.00 o
   3   0   8       35.82       26.04      4.24 o
   4   0   8      165.23      190.62     13.12 o
   5   0   8        1.37       -1.12      5.89 o
   6   0   8       29.81       21.66      3.94 o
   7   0   8      157.17      159.98     16.60 o
   8   0   8        5.21        5.59      3.40 o
   9   0   8        3.73        6.00      5.30 o
  10   0   8       31.11       28.56      5.75 o
  11   0   8        0.48        3.17     10.20 o
 -11   1   8        0.04        5.79      6.50 o
 -10   1   8        0.27       -1.93     10.93 o
  -9   1   8        0.31        9.27      6.63 o
  -8   1   8       21.42       21.61      9.25 o
  -7   1   8      520.98      559.70     24.83 o
  -6   1   8       52.71       69.46     11.92 o
  -5   1   8      375.09      352.75     17.73 o
  -4   1   8      249.23      286.35     11.80 o
  -3   1   8       63.86       57.65      5.92 o
  -2   1   8      401.82      386.96     13.13 o
  -1   1   8       63.02       58.41      7.25 o
   0   1   8      607.67      526.06     17.42 o
   1   1   8        0.99       -1.37      4.11 o
   2   1   8     1826.90     1807.02     35.79 o
   3   1   8       41.26       39.65      6.59 o
   4   1   8        6.04        3.16      3.62 o
   5   1   8      752.31      759.44     16.70 o
   6   1   8        8.71       11.79      3.58 o
   7   1   8      103.05       79.03     12.92 o
   8   1   8      145.47      163.98     15.86 o
   9   1   8        0.28        3.09      7.27 o
  10   1   8        6.25        8.51      5.35 o
  11   1   8        1.16       -2.24      5.64 o
 -11   2   8        0.00        4.92     14.15 o
 -10   2   8       23.36       11.88      7.42 o
  -9   2   8        0.01       10.23      8.35 o
  -8   2   8       17.72       12.67      4.69 o
  -7   2   8      151.40      162.46     17.69 o
  -6   2   8       31.29       26.10     10.12 o
  -5   2   8      671.87      661.55     28.63 o
  -4   2   8        6.10        5.07      6.09 o
  -3   2   8       58.30       61.08      7.29 o
  -2   2   8     3446.44     3620.43     34.78 o
  -1   2   8       32.34       37.38     11.65 o
   0   2   8       53.32       61.99      5.81 o
   1   2   8        8.36        5.91      3.29 o
   2   2   8     2363.63     2455.13     39.55 o
   3   2   8        5.25        4.70      3.01 o
   4   2   8      225.02      241.53     14.45 o
   5   2   8      178.21      159.21     13.41 o
   6   2   8      199.97      186.98     22.03 o
   7   2   8        4.69        8.19      5.56 o
   8   2   8        3.28        7.68      6.59 o
   9   2   8       44.16       45.96     10.65 o
  10   2   8        0.71       -0.03      5.74 o
  11   2   8        1.42        8.97      4.40 o
 -11   3   8        1.21       -0.73      4.64 o
 -10   3   8        7.77       30.35     13.01 o
  -9   3   8        4.62        9.66      8.05 o
  -8   3   8      105.22      119.40     21.35 o
  -7   3   8      141.75      110.54     14.60 o
  -6   3   8        9.79       14.38      8.33 o
  -5   3   8       50.70       68.32      7.97 o
  -4   3   8       70.33       72.27      6.85 o
  -3   3   8       17.51       21.87      5.09 o
  -2   3   8      868.82      967.21     16.42 o
  -1   3   8      229.23      277.72     10.16 o
   0   3   8     1650.29     1658.86     28.27 o
   1   3   8      871.73      917.71     15.73 o
   2   3   8     1052.00     1073.70     15.39 o
   3   3   8      106.22      101.47     12.67 o
   4   3   8      148.75      153.69     11.12 o
   5   3   8       11.51        5.27      4.69 o
   6   3   8       34.37       46.21      7.54 o
   7   3   8       78.32       85.54     11.88 o
   8   3   8       23.91       17.39      6.18 o
   9   3   8        9.28        9.00      7.24 o
  10   3   8        7.37        2.59      6.24 o
 -11   4   8        2.67       -5.65     10.16 o
 -10   4   8        0.34       13.08      5.76 o
  -9   4   8       20.56       32.31     15.21 o
  -8   4   8       21.42       27.91      9.61 o
  -7   4   8        1.96        7.44     13.53 o
  -6   4   8      120.80      128.91     17.77 o
  -5   4   8      251.82      258.32     16.01 o
  -4   4   8       53.31       52.83      4.28 o
  -3   4   8       76.65       79.60     12.19 o
  -2   4   8     1315.11     1305.38     19.37 o
  -1   4   8      226.65      205.99     21.48 o
   0   4   8    11131.61    11987.46    130.24 o
   1   4   8        1.43        0.34      5.26 o
   2   4   8      733.74      676.80     21.87 o
   3   4   8      157.96      160.95     20.74 o
   4   4   8      601.55      621.25     33.55 o
   5   4   8      192.22      200.38     40.14 o
   6   4   8       51.94       37.08      8.65 o
   7   4   8       68.36       79.77     12.90 o
   8   4   8       32.01       45.25      8.37 o
   9   4   8       12.51       13.15      7.43 o
  10   4   8       22.51       29.77      8.31 o
 -11   5   8        3.66       19.24     10.53 o
 -10   5   8        0.01      -12.79     12.79 o
  -9   5   8        4.88       15.56     15.17 o
  -8   5   8       75.32       57.63     15.36 o
  -7   5   8       60.58       69.27     10.63 o
  -6   5   8        0.46       -0.25      4.64 o
  -5   5   8       75.47       78.72     14.04 o
  -4   5   8      641.76      630.32     18.69 o
  -3   5   8      127.08      118.36     10.12 o
  -2   5   8      778.94      790.47     34.14 o
  -1   5   8        3.27       17.84      7.31 o
   0   5   8      505.29      520.44     37.58 o
   1   5   8        2.53        5.74      5.73 o
   2   5   8      563.07      598.01     20.12 o
   3   5   8       46.96       57.34     16.60 o
   4   5   8       32.47       49.93     10.01 o
   5   5   8       37.34       48.65      8.99 o
   6   5   8      107.40       96.66     13.89 o
   7   5   8       48.64       40.63      8.66 o
   8   5   8        0.01       11.51      5.45 o
   9   5   8        0.60        7.77      8.29 o
  10   5   8       34.80       24.22      7.67 o
 -10   6   8        2.73        3.15      9.56 o
  -9   6   8       10.85        6.89      5.61 o
  -8   6   8       22.45       21.47      7.24 o
  -7   6   8       81.21       81.45     14.22 o
  -6   6   8      159.42      133.40     26.03 o
  -5   6   8      179.80      216.73     29.52 o
  -4   6   8      130.63      142.24     11.98 o
  -3   6   8      164.98      179.49      8.10 o
  -2   6   8      415.63      431.64     25.79 o
  -1   6   8      387.39      390.15     14.00 o
   0   6   8      122.96      119.01      8.62 o
   1   6   8      807.98      827.12     23.79 o
   2   6   8      375.79      383.75     20.78 o
   3   6   8       48.70       51.69      9.07 o
   5   6   8       32.72       16.67      9.29 o
   6   6   8       23.56       31.97     15.72 o
   7   6   8        1.28        8.14      6.10 o
   8   6   8        4.95       11.25      7.18 o
   9   6   8       36.83       26.60     10.42 o
 -10   7   8       35.37       36.23     10.26 o
  -9   7   8        0.16       15.65     11.96 o
  -8   7   8        1.57        1.26      3.26 o
  -7   7   8       33.21       28.21      6.90 o
  -6   7   8      192.74      173.82     18.79 o
  -5   7   8       31.74        5.25     10.09 o
  -4   7   8      491.18      490.56     14.21 o
  -3   7   8        7.41        4.64      3.89 o
  -2   7   8      548.83      518.70     19.06 o
  -1   7   8      207.38      186.45     18.06 o
   0   7   8     1745.63     1814.16     42.93 o
   1   7   8       57.52       49.68     11.52 o
   2   7   8      624.60      641.99     33.53 o
   3   7   8        0.02        7.59      6.55 o
   4   7   8      957.73     1018.64     45.47 o
   5   7   8        0.32       -3.22      7.13 o
   6   7   8       59.25       54.56     25.56 o
   7   7   8       34.30       27.16     10.57 o
   8   7   8       56.22       58.79     10.53 o
   9   7   8       18.19       38.09     13.23 o
 -10   8   8       25.74       22.97     10.16 o
  -9   8   8       28.02       16.23      9.02 o
  -8   8   8        0.80       13.06      5.56 o
  -7   8   8        0.01       10.94      7.48 o
  -6   8   8       12.02        5.70     15.32 o
  -5   8   8        2.51       -6.92      7.13 o
  -4   8   8     1007.66     1086.86     33.09 o
  -3   8   8        2.85        7.42      4.03 o
  -2   8   8      882.28     1004.17     30.69 o
  -1   8   8        0.22       13.34      7.99 o
   0   8   8       72.60       77.03      8.14 o
   1   8   8      117.77      132.43     35.79 o
   2   8   8      504.62      539.88     22.77 o
   3   8   8        2.79        8.57     20.25 o
   4   8   8       22.10       24.60      9.69 o
   5   8   8       18.97       16.28      5.83 o
   6   8   8        2.94       12.89      7.59 o
   7   8   8       19.32       29.44      9.73 o
   8   8   8       17.59       14.78      7.82 o
  -9   9   8       44.74       40.10     11.23 o
  -8   9   8       61.66       97.94     15.33 o
  -7   9   8       38.02       26.24     20.51 o
  -6   9   8       13.82        9.39      6.30 o
  -5   9   8        4.76       10.89      5.21 o
  -4   9   8       18.28       18.63      3.60 o
  -3   9   8       14.11       13.62      4.64 o
  -2   9   8      202.61      186.39     11.95 o
  -1   9   8       49.13       40.14      5.91 o
   0   9   8      683.70      747.37     26.69 o
   1   9   8        3.42        5.05      6.70 o
   2   9   8       11.74       17.72      6.20 o
   3   9   8        0.58       18.42     20.69 o
   4   9   8       16.86       14.51      6.08 o
   5   9   8        2.27        7.52      8.44 o
   6   9   8       18.41       11.32      7.13 o
   7   9   8        5.58       15.08      8.55 o
   8   9   8        9.77       -0.99     11.73 o
  -8  10   8       22.25       19.75      6.59 o
  -7  10   8       12.33       19.98     24.53 o
  -6  10   8        8.87       16.70      8.31 o
  -5  10   8       19.76       27.57      6.72 o
  -4  10   8       38.37       39.11      7.98 o
  -3  10   8        0.02        1.64      3.92 o
  -2  10   8        0.51       -0.49      5.33 o
  -1  10   8        0.66       13.76      4.03 o
   0  10   8      688.81      747.88     35.06 o
   1  10   8       48.89       30.24      8.13 o
   2  10   8       11.25        3.25      9.15 o
   3  10   8       56.89       49.46      9.73 o
   4  10   8        7.83       26.57     12.82 o
   5  10   8       27.24       28.74     14.47 o
   6  10   8        0.29        2.50     10.16 o
   7  10   8        6.04        4.35     17.91 o
  -8  11   8        6.40        7.28      5.08 o
  -7  11   8       12.77        5.81      7.78 o
  -6  11   8        0.89       -6.17      8.00 o
  -5  11   8        3.43        9.50      5.14 o
  -4  11   8       21.68       22.48      5.55 o
  -3  11   8       48.28       35.94      7.96 o
  -2  11   8       47.25       34.23      6.15 o
  -1  11   8       94.45       99.29     10.75 o
   0  11   8        0.18        1.14      6.44 o
   1  11   8        4.36        7.49      8.20 o
   2  11   8       93.02       84.51     13.12 o
   3  11   8        9.12        4.51      8.39 o
   4  11   8       24.87       20.31      8.36 o
   5  11   8        6.94       13.82     11.26 o
   6  11   8        5.68       11.49     11.26 o
  -7  12   8        7.75        6.53      8.22 o
  -6  12   8        5.71       24.26      7.47 o
  -5  12   8        9.83        7.99      5.27 o
  -4  12   8       21.09       21.05      9.10 o
  -3  12   8       15.20       16.59      3.41 o
  -2  12   8       73.71       86.64     15.76 o
  -1  12   8       24.70       25.40      9.32 o
   0  12   8        7.74        9.24      8.66 o
   1  12   8       18.24        8.54      7.66 o
   2  12   8       18.58       20.08      7.27 o
   3  12   8        4.21       21.58     10.15 o
   4  12   8       15.29       22.17      7.87 o
   5  12   8        5.85        8.40     10.23 o
  -5  13   8        1.20        6.14      6.29 o
  -4  13   8       37.17       28.30      9.14 o
  -3  13   8        8.82        2.31      6.51 o
  -2  13   8       20.36       13.69      8.81 o
  -1  13   8        0.12        7.14      8.27 o
   0  13   8       32.14       25.97      8.45 o
   1  13   8        0.38       26.38     12.72 o
   2  13   8        2.40       10.90     15.21 o
   3  13   8        3.57        4.40      9.83 o
  -3  14   8        0.54      -11.40     12.65 o
  -2  14   8        4.68        1.08      7.61 o
  -1  14   8       20.77       28.47      7.54 o
   0  14   8        0.23        9.10      8.32 o
   1  14   8       16.50       19.05      5.58 o
  -1 -14   9        1.13       13.91      8.64 o
   0 -14   9        1.07       -7.80      8.92 o
   1 -14   9       19.67       22.65     10.18 o
   2 -14   9       60.74       82.89     12.53 o
   3 -14   9        2.87       -4.09      9.59 o
  -3 -13   9        0.29       13.83      7.74 o
  -2 -13   9       66.43       71.37     28.81 o
  -1 -13   9       75.13       72.93     25.04 o
   0 -13   9        0.01       -0.50      7.63 o
   1 -13   9       27.25       34.28     12.10 o
   2 -13   9       21.91       28.72      6.08 o
   3 -13   9        4.48       16.51     22.85 o
   4 -13   9       22.86       11.42     10.74 o
   5 -13   9       30.02       43.28     13.38 o
  -5 -12   9       18.24       12.69      6.33 o
  -4 -12   9       23.38       37.39     10.82 o
  -3 -12   9        2.64       20.69      7.34 o
  -2 -12   9        3.73       15.01      6.29 o
  -1 -12   9        3.30        3.29      9.74 o
   0 -12   9        0.61       -9.59      9.59 o
   1 -12   9        4.23        4.90     14.84 o
   2 -12   9        3.06       15.77      5.54 o
   3 -12   9       23.34       21.30      7.24 o
   4 -12   9       45.47       39.70     11.40 o
   5 -12   9        2.04        4.61      5.60 o
   6 -12   9       34.66       24.39     12.06 o
   7 -12   9        1.18       18.41      6.72 o
  -6 -11   9        0.47        6.33      7.10 o
  -5 -11   9        0.07       12.95      7.23 o
  -4 -11   9       30.27       27.12     10.26 o
  -3 -11   9       10.44        2.19      6.67 o
  -2 -11   9       43.95       31.47     13.82 o
  -1 -11   9       77.74       79.73     11.51 o
   0 -11   9        0.18        2.92      8.22 o
   1 -11   9       33.18       46.21     15.21 o
   2 -11   9       83.87       88.95     12.01 o
   3 -11   9        5.01        9.58      5.78 o
   4 -11   9        9.80       12.36      5.91 o
   5 -11   9       34.71       25.54      5.05 o
   6 -11   9        1.67        7.97      5.41 o
   7 -11   9       53.47       37.68     19.56 o
   8 -11   9        9.73        8.19     13.90 o
  -7 -10   9        0.99       -3.90      4.35 o
  -6 -10   9       36.90       35.51      7.60 o
  -5 -10   9        1.71        0.76      9.98 o
  -4 -10   9       18.47       15.61      7.67 o
  -3 -10   9       16.64       25.56      5.20 o
  -2 -10   9      100.69       89.00     13.40 o
  -1 -10   9       11.73       11.93      6.87 o
   0 -10   9        0.01       11.11      6.19 o
   1 -10   9       68.82       74.61     14.29 o
   2 -10   9       12.76       20.18      9.59 o
   3 -10   9      123.43      122.20     13.68 o
   4 -10   9        6.58        8.55     14.08 o
   5 -10   9       65.79       85.31     11.94 o
   6 -10   9        2.24        8.29     15.14 o
   7 -10   9       96.26      109.08     13.81 o
   8 -10   9        7.28        8.54      5.91 o
  -7  -9   9       58.81       54.28      8.37 o
  -6  -9   9        3.22       16.42      7.85 o
  -5  -9   9       85.57       89.23     19.82 o
  -4  -9   9       12.62       16.04     11.29 o
  -3  -9   9      204.48      242.28     26.61 o
  -2  -9   9       18.55       25.62      7.95 o
  -1  -9   9       40.25       33.49      7.10 o
   0  -9   9       14.93        7.69      6.02 o
   1  -9   9       58.10       63.72     12.10 o
   2  -9   9       90.15       56.49     12.14 o
   3  -9   9      406.26      398.99     49.72 o
   4  -9   9       35.38       44.20      8.94 o
   5  -9   9       48.83       48.58      9.43 o
   6  -9   9        1.94        9.79      4.98 o
   7  -9   9       10.29       17.07      9.18 o
   8  -9   9       24.14       21.42      6.11 o
   9  -9   9        2.82        5.28      6.25 o
  -7  -8   9       54.24       49.47      6.22 o
  -6  -8   9        0.23        8.04      3.43 o
  -5  -8   9       32.30       38.03      5.99 o
  -4  -8   9       15.67       26.20      5.52 o
  -3  -8   9      325.24      314.50     32.42 o
  -2  -8   9       74.07       51.65      9.48 o
  -1  -8   9        0.02       12.24      4.67 o
   0  -8   9        3.63      -13.27     13.27 o
   1  -8   9        7.13      -10.75     11.92 o
   2  -8   9      197.31      192.15     37.14 o
   3  -8   9      574.02      541.27     28.81 o
   4  -8   9       49.38       37.98     14.84 o
   5  -8   9      476.23      445.84     53.20 o
   6  -8   9       73.46       87.59     12.97 o
   7  -8   9      140.28      128.66     20.46 o
   8  -8   9        1.04        2.37      7.20 o
   9  -8   9        1.99        6.17      7.79 o
  -9  -7   9        3.89       13.44      5.88 o
  -8  -7   9       28.10       19.97      9.90 o
  -7  -7   9       36.51       30.79      5.78 o
  -6  -7   9        0.07        4.25      4.13 o
  -5  -7   9      186.45      197.00      9.31 o
  -4  -7   9       13.34       14.85      4.96 o
  -3  -7   9      850.78      868.82     24.56 o
  -2  -7   9      295.69      302.20     21.86 o
  -1  -7   9      567.83      584.85     22.00 o
   0  -7   9        0.16      -11.33     11.33 o
   1  -7   9      901.29      965.49     45.31 o
   2  -7   9      140.68      179.79     28.37 o
   3  -7   9      943.95      966.10     72.12 o
   4  -7   9      257.99      255.09     35.90 o
   5  -7   9      363.43      366.45     54.32 o
   6  -7   9        3.72       11.71     18.43 o
   7  -7   9       86.70       99.63     18.06 o
   8  -7   9        6.01        3.22      8.33 o
   9  -7   9       86.98      100.12     20.35 o
  10  -7   9        2.40       -1.22      6.93 o
  -9  -6   9        2.16        1.24      9.29 o
  -8  -6   9        3.31        4.80      5.77 o
  -7  -6   9      106.21       99.33     15.47 o
  -6  -6   9       64.22       66.30      8.44 o
  -5  -6   9      607.37      631.84     16.25 o
  -4  -6   9      272.62      272.93     14.05 o
  -3  -6   9      837.01      855.77     25.34 o
  -2  -6   9        1.33        8.20      3.59 o
  -1  -6   9      578.33      522.34     28.30 o
   0  -6   9        0.51       10.28      6.56 o
   1  -6   9      183.14      158.79     17.77 o
   2  -6   9      185.94      146.17     14.30 o
   3  -6   9      126.68      128.13     11.93 o
   4  -6   9      102.44       88.18     11.56 o
   5  -6   9      231.96      225.80     30.05 o
   6  -6   9       25.04       21.11      6.06 o
   7  -6   9      163.33      157.24      8.95 o
   8  -6   9        9.86       14.76      5.92 o
   9  -6   9      112.12      132.77     23.91 o
  10  -6   9        4.20       -0.23      5.68 o
 -10  -5   9        0.44        6.42      8.04 o
  -9  -5   9       13.59       16.05      7.91 o
  -8  -5   9        0.21       11.36      6.39 o
  -7  -5   9       93.46      121.01     15.22 o
  -6  -5   9        4.94        7.53      6.72 o
  -5  -5   9      217.18      209.55     11.91 o
  -4  -5   9       59.14       71.64      7.80 o
  -3  -5   9       53.06       61.07      6.04 o
  -2  -5   9      268.76      251.04      9.53 o
  -1  -5   9       12.09       12.74      3.44 o
   0  -5   9        0.99        9.21      6.58 o
   1  -5   9        5.02        8.26     10.68 o
   2  -5   9        0.51        4.09      5.29 o
   3  -5   9        2.84        8.47      9.21 o
   4  -5   9       60.61       50.80     11.10 o
   5  -5   9      437.28      480.28     14.92 o
   6  -5   9       45.05       35.32      6.59 o
   7  -5   9      325.47      396.36     61.02 o
   8  -5   9        0.02        0.01      4.84 o
   9  -5   9       52.75       44.10      8.18 o
  10  -5   9        2.92        0.78      6.46 o
 -10  -4   9        3.24       -4.67      8.27 o
  -9  -4   9      127.68      118.49     14.99 o
  -8  -4   9        7.89        7.63      6.19 o
  -7  -4   9      213.23      185.26     26.70 o
  -6  -4   9       35.71       27.30      5.52 o
  -5  -4   9      323.35      320.10     14.78 o
  -4  -4   9       14.87        9.75      5.56 o
  -3  -4   9        0.52        3.21      4.69 o
  -2  -4   9      173.63      183.47     19.20 o
  -1  -4   9       68.04       81.72      8.04 o
   0  -4   9        8.75        7.47      3.68 o
   1  -4   9      212.87      219.53      7.11 o
   2  -4   9      294.90      273.43     30.62 o
   3  -4   9      306.96      296.44     14.75 o
   4  -4   9       40.29       45.55      8.87 o
   5  -4   9      717.99      733.17     30.24 o
   6  -4   9      456.18      518.41     26.49 o
   7  -4   9      143.43      127.83     16.70 o
   8  -4   9       10.45        4.33      4.47 o
   9  -4   9        0.65        1.24      4.52 o
  10  -4   9        6.07        1.43      4.75 o
 -10  -3   9        2.74        4.03      9.21 o
  -9  -3   9       90.86       77.05     13.30 o
  -8  -3   9        6.83        4.92      4.46 o
  -7  -3   9      273.16      271.74     20.43 o
  -6  -3   9      367.34      341.71     15.13 o
  -5  -3   9      750.60      746.82     39.08 o
  -4  -3   9        7.03       10.95      3.88 o
  -3  -3   9      575.98      557.61     18.30 o
  -2  -3   9       64.03       56.82      4.85 o
  -1  -3   9      312.98      319.87     10.54 o
   0  -3   9       34.59       30.52      3.08 o
   1  -3   9       10.74       12.07      4.43 o
   2  -3   9       21.71       25.12      8.15 o
   3  -3   9      187.79      181.14     21.75 o
   4  -3   9      179.95      162.37     17.42 o
   5  -3   9      508.76      531.79     20.25 o
   6  -3   9       46.43       36.72      4.76 o
   7  -3   9      248.33      253.39     14.37 o
   8  -3   9        1.69        5.77      5.16 o
   9  -3   9       13.65       13.22      7.23 o
  10  -3   9        7.74        5.49      6.54 o
  11  -3   9        1.65        7.04      3.96 o
 -10  -2   9        5.16       -7.82      7.82 o
  -9  -2   9       10.29        7.05      7.83 o
  -8  -2   9       18.62       32.33     11.01 o
  -7  -2   9      174.10      176.08     16.63 o
  -6  -2   9      277.31      302.42     21.81 o
  -5  -2   9      500.24      483.12     21.80 o
  -4  -2   9      225.38      209.68     12.90 o
  -3  -2   9      158.85      155.10     13.06 o
  -2  -2   9        0.73        9.81      4.56 o
  -1  -2   9     2417.34     2740.83     35.65 o
   0  -2   9        3.98        5.27      3.72 o
   1  -2   9     2895.91     3090.63     72.08 o
   2  -2   9      214.80      170.58     16.29 o
   3  -2   9      622.94      577.72     32.09 o
   4  -2   9        3.21        5.82      5.71 o
   5  -2   9      266.96      253.99     11.70 o
   6  -2   9        2.49        4.09      3.75 o
   7  -2   9      124.56      124.94     14.25 o
   8  -2   9       72.10       70.78     11.39 o
   9  -2   9        0.66        2.29      3.70 o
  10  -2   9        0.17       -6.38      6.38 o
  11  -2   9        4.39       12.80      5.87 o
 -11  -1   9        4.33       21.33      8.71 o
 -10  -1   9       14.83       16.08      8.16 o
  -9  -1   9        5.41       16.23      5.15 o
  -8  -1   9        0.58        3.30      6.10 o
  -7  -1   9      262.78      277.44     35.90 o
  -6  -1   9        3.44        5.12      8.85 o
  -5  -1   9      401.00      406.65     23.76 o
  -4  -1   9        1.01        2.31      6.11 o
  -3  -1   9      692.62      692.15     19.26 o
  -2  -1   9      111.15       95.65      8.38 o
  -1  -1   9      475.09      532.48     15.54 o
   0  -1   9        1.80        4.78      3.43 o
   1  -1   9       87.68       84.39      9.87 o
   2  -1   9       35.43       32.77      6.75 o
   3  -1   9      365.36      372.43     11.59 o
   4  -1   9      734.60      817.51     18.70 o
   5  -1   9      279.41      253.01     11.87 o
   6  -1   9        0.80        0.94      2.92 o
   7  -1   9       24.88       18.30      8.22 o
   8  -1   9       29.16       34.90      6.12 o
   9  -1   9       24.02       24.68      9.69 o
  10  -1   9       29.94       21.79      5.77 o
  11  -1   9        2.86       -5.66      5.66 o
 -11   0   9        1.36       -3.33      8.43 o
 -10   0   9        4.51        4.71      8.33 o
  -9   0   9       10.28       10.66     11.44 o
  -8   0   9       39.74       22.56      6.72 o
  -7   0   9       67.72       71.01     12.58 o
  -6   0   9       19.43       21.35     11.26 o
  -5   0   9      370.43      347.59     13.51 o
  -4   0   9      467.34      505.62     14.32 o
  -3   0   9      261.22      280.47     13.03 o
  -2   0   9      203.24      218.10     10.62 o
  -1   0   9       47.97       56.61      7.79 o
   0   0   9       35.22       27.75      3.75 o
   1   0   9      104.94       99.54      9.72 o
   2   0   9      206.20      191.51     10.04 o
   3   0   9       93.35       92.01      6.35 o
   4   0   9       59.20       54.82      5.79 o
   5   0   9       41.58       33.55      4.67 o
   6   0   9      233.59      230.07     12.07 o
   7   0   9       46.31       30.81      5.63 o
   8   0   9       85.96       76.97     11.74 o
   9   0   9       78.76       53.71     14.22 o
  10   0   9       17.35        6.20      9.14 o
  11   0   9       23.65       14.84      6.44 o
 -11   1   9        6.15        7.08      8.94 o
 -10   1   9        1.73       14.93      9.21 o
  -9   1   9        5.55        8.83      5.59 o
  -8   1   9       32.74       35.30      6.69 o
  -7   1   9       19.65       25.37     13.90 o
  -6   1   9        0.96        5.74      5.18 o
  -5   1   9      113.98      129.92     16.82 o
  -4   1   9      184.53      171.85     18.31 o
  -3   1   9      164.43      183.22     16.22 o
  -2   1   9       34.62       30.82      4.75 o
  -1   1   9       22.78       30.52      4.10 o
   0   1   9       42.83       53.15     10.01 o
   1   1   9        0.96        6.89      7.28 o
   2   1   9        1.10       -2.70      4.21 o
   3   1   9      953.62     1070.72     27.07 o
   4   1   9      140.14      154.78      7.63 o
   5   1   9      170.43      148.67     10.24 o
   6   1   9      399.06      412.77     13.68 o
   7   1   9        2.41        5.12      7.68 o
   8   1   9       28.04       29.19      8.02 o
   9   1   9        3.18        2.79      7.80 o
  10   1   9        1.12        9.71      5.62 o
 -11   2   9        2.54        7.56      7.07 o
 -10   2   9       33.75       24.59     11.15 o
  -9   2   9       68.93       47.52      7.45 o
  -8   2   9       33.10       26.61     16.08 o
  -7   2   9        4.79        3.99      6.94 o
  -6   2   9      420.00      479.80     23.00 o
  -5   2   9       58.85       39.80      7.83 o
  -4   2   9      113.95      124.44     11.48 o
  -3   2   9     1372.95     1569.31     24.22 o
  -2   2   9       97.24      109.54     10.36 o
  -1   2   9        0.00       -1.00      5.55 o
   0   2   9       39.35       38.13      6.04 o
   1   2   9       12.66       19.99      7.27 o
   2   2   9        1.21        5.04      6.67 o
   3   2   9       26.77       33.50      6.04 o
   4   2   9       23.29       15.64      4.03 o
   5   2   9      133.95      149.06     25.11 o
   6   2   9        2.65        4.62      6.98 o
   7   2   9        0.17        1.89      6.33 o
   8   2   9      235.35      232.06     33.32 o
   9   2   9       14.45       12.65     17.04 o
  10   2   9        2.71        6.75      6.18 o
 -11   3   9       24.97       24.30      7.34 o
 -10   3   9       23.59       28.39     13.39 o
  -9   3   9       20.92        1.17     12.65 o
  -8   3   9        6.59       18.60      8.99 o
  -7   3   9        1.71        6.94      5.89 o
  -6   3   9      166.86      162.68     22.59 o
  -5   3   9       36.21       33.40     10.24 o
  -4   3   9       23.22       20.19      4.57 o
  -3   3   9       86.94       66.47      9.93 o
  -2   3   9       49.42       53.95      6.72 o
  -1   3   9      422.43      431.94      9.55 o
   0   3   9       21.39       25.09      2.89 o
   1   3   9      140.45      148.67     15.67 o
   2   3   9      314.43      334.01      9.47 o
   3   3   9      117.87      131.45     19.60 o
   4   3   9      337.13      374.42     64.20 o
   5   3   9       13.16       22.27     10.68 o
   6   3   9        0.12        9.32     10.97 o
   7   3   9       25.26       38.31      8.62 o
   8   3   9       12.03       16.96      5.77 o
   9   3   9        0.00       -5.88     10.23 o
  10   3   9        7.13       15.62      6.27 o
 -10   4   9        0.06       -1.45     10.08 o
  -9   4   9       13.71       27.42     11.84 o
  -8   4   9      210.35      203.84     39.70 o
  -7   4   9        0.06        6.20      9.66 o
  -6   4   9        2.08       -2.16      8.55 o
  -5   4   9      173.40      152.10     28.11 o
  -4   4   9      160.72      157.00      9.63 o
  -3   4   9       30.88       25.27      6.76 o
  -2   4   9      294.98      298.42     13.47 o
  -1   4   9      647.79      686.16     14.41 o
   0   4   9        3.88       -2.95      9.51 o
   1   4   9      756.24      788.45     23.33 o
   2   4   9       58.47       50.49      7.94 o
   3   4   9       85.24       88.39     13.30 o
   4   4   9     1057.51     1075.52     47.74 o
   5   4   9       57.11       31.98     13.75 o
   6   4   9       14.56       13.19      8.59 o
   7   4   9        0.01       11.48      6.33 o
   8   4   9        5.81       19.70      8.80 o
   9   4   9        2.58       13.87      4.33 o
  10   4   9        0.42        1.79      5.30 o
 -10   5   9        5.84        1.96     14.15 o
  -9   5   9       10.19       10.20      6.64 o
  -8   5   9       88.56       87.43     27.46 o
  -7   5   9       93.10      101.08     19.60 o
  -6   5   9        0.12       10.63     18.75 o
  -5   5   9       23.25       -0.95      9.14 o
  -4   5   9      874.75      920.06     56.08 o
  -3   5   9       33.33       20.16      9.75 o
  -2   5   9       75.13       74.50     11.77 o
  -1   5   9       89.23       95.02     12.47 o
   0   5   9        0.47        0.99      3.25 o
   1   5   9        3.52        5.67      2.89 o
   2   5   9      458.79      469.79     15.78 o
   3   5   9      352.72      380.30     50.55 o
   4   5   9      489.68      572.34     29.61 o
   5   5   9        0.71        9.76     20.43 o
   6   5   9        0.02        7.33      4.02 o
   7   5   9       52.28       58.35     11.46 o
   8   5   9        7.17       13.56      6.59 o
   9   5   9       17.22        5.22      7.55 o
 -10   6   9        0.48       12.60     12.79 o
  -9   6   9        0.43        7.74     15.72 o
  -8   6   9        7.90        3.07      6.26 o
  -7   6   9       12.42       11.81      7.69 o
  -6   6   9       62.92       50.60     12.58 o
  -5   6   9      125.64      131.45     12.49 o
  -4   6   9      850.07      912.86     15.64 o
  -3   6   9      409.14      410.49     13.09 o
  -2   6   9       80.68       73.78      8.48 o
  -1   6   9      258.35      276.64     29.87 o
   0   6   9       18.42       22.24      4.86 o
   1   6   9      119.02      101.87     18.36 o
   2   6   9       41.82       38.51      8.10 o
   3   6   9       91.46       96.72     13.82 o
   4   6   9       20.40       14.80     16.67 o
   5   6   9      133.85      124.08     12.65 o
   6   6   9       70.93       74.06     10.96 o
   7   6   9        0.36       -8.63      8.63 o
   8   6   9        4.70       15.63      5.91 o
   9   6   9        5.20       13.20      7.13 o
 -10   7   9        5.33       12.03      6.04 o
  -9   7   9       14.52        2.37      9.13 o
  -8   7   9       18.43       37.48     13.53 o
  -7   7   9       64.23       65.80      7.90 o
  -6   7   9       12.27        6.85      6.17 o
  -5   7   9      162.79      131.84     23.54 o
  -4   7   9       69.78       57.61      7.34 o
  -3   7   9      287.98      313.51     25.77 o
  -2   7   9      147.21      156.35      8.49 o
  -1   7   9      109.05       91.24     11.18 o
   0   7   9        0.52        9.23      3.27 o
   1   7   9      154.95      185.42     25.22 o
   2   7   9       47.12       68.45     13.90 o
   3   7   9      317.99      340.52     20.21 o
   4   7   9      262.23      290.19     21.06 o
   5   7   9       37.67       28.22     11.62 o
   6   7   9       50.62       58.27     13.67 o
   7   7   9        0.74        3.43      4.69 o
   8   7   9        5.49       20.02      7.12 o
  -9   8   9       11.39       18.43     10.82 o
  -8   8   9       20.93       43.90     10.92 o
  -7   8   9        1.19        7.21      9.07 o
  -6   8   9      243.56      249.25     17.62 o
  -5   8   9       54.33       44.88      7.47 o
  -4   8   9      287.49      259.65     10.74 o
  -3   8   9      166.39      170.44      9.67 o
  -2   8   9        1.70       -5.17      8.97 o
  -1   8   9        0.71        0.26      4.38 o
   0   8   9        0.50       -1.50      3.27 o
   1   8   9       24.17       28.00      7.89 o
   2   8   9        3.37       -5.69      8.83 o
   3   8   9      363.45      376.35     26.14 o
   4   8   9        6.73       11.52      4.43 o
   5   8   9       36.44       42.26     15.06 o
   6   8   9        5.69        9.90      4.67 o
   7   8   9        0.25       -3.53      9.49 o
   8   8   9        2.53       11.70      7.28 o
  -9   9   9        2.89        8.59      8.81 o
  -8   9   9       12.14       25.35     18.54 o
  -7   9   9        0.20        0.39      6.63 o
  -6   9   9       18.03       18.56      6.65 o
  -5   9   9       41.36       44.49      8.60 o
  -4   9   9       10.14       13.41      3.33 o
  -3   9   9      216.47      218.29     11.86 o
  -2   9   9       91.37       78.17      7.32 o
  -1   9   9        7.39        6.07      3.17 o
   0   9   9        4.77        7.31      6.83 o
   1   9   9       92.76      105.71     12.86 o
   2   9   9      169.27      153.48     16.56 o
   3   9   9        0.06       17.57      5.91 o
   4   9   9      117.97      129.73     17.11 o
   5   9   9      143.55      176.06     21.21 o
   6   9   9        1.71       21.56      8.41 o
   7   9   9        6.83        1.56      6.22 o
  -8  10   9        0.05       27.51     19.19 o
  -7  10   9        3.43        5.63      5.85 o
  -6  10   9        0.18      -12.35     28.18 o
  -5  10   9      134.85      128.98     16.09 o
  -4  10   9       97.00       82.52     11.97 o
  -3  10   9       12.11        7.69      3.43 o
  -2  10   9       27.76       28.76      5.80 o
  -1  10   9      208.23      259.22     17.95 o
   0  10   9        3.75       16.06      6.22 o
   1  10   9      136.52      144.38     14.17 o
   2  10   9        0.88        0.27     14.08 o
   3  10   9        5.34       10.81     12.14 o
   4  10   9        0.09        7.30     14.44 o
   5  10   9       62.27       61.63     13.41 o
   6  10   9       34.91       38.73      6.63 o
  -7  11   9       18.73       35.33      7.94 o
  -6  11   9       31.26       19.37      6.83 o
  -5  11   9      125.96      123.25     20.82 o
  -4  11   9        9.45        8.36      5.39 o
  -3  11   9       25.16       10.48      4.60 o
  -2  11   9       10.99       10.50      5.93 o
  -1  11   9        3.85       12.73     18.68 o
   0  11   9        0.13       -5.00      8.50 o
   1  11   9        7.08        4.67     15.17 o
   2  11   9       21.42       12.64      7.60 o
   3  11   9       42.39       44.79      7.72 o
   4  11   9        9.51       11.50      8.01 o
   5  11   9        0.41        2.87      7.70 o
  -6  12   9       29.18       15.51      8.23 o
  -5  12   9       10.37       -0.38      8.31 o
  -4  12   9       12.33       22.27      5.11 o
  -3  12   9       65.55       59.91     10.37 o
  -2  12   9       31.92       22.36      7.52 o
  -1  12   9        8.17        2.69      6.70 o
   0  12   9        1.50       16.50     15.72 o
   1  12   9       36.05       37.91     13.45 o
   2  12   9        1.83        1.64      8.84 o
   3  12   9       41.03       85.92     20.14 o
   4  12   9        0.00       17.18      7.70 o
  -4  13   9        2.98       10.38      8.33 o
  -3  13   9       32.58       58.27     15.65 o
  -2  13   9        0.03       14.60     14.22 o
  -1  13   9        5.26        6.10     10.90 o
   0  13   9        0.91        5.25      9.01 o
   1  13   9        0.96       10.08      8.20 o
   2  13   9        1.47       -8.98      8.98 o
   1 -14  10        0.69        9.44     11.18 o
  -3 -13  10       22.35       40.36     19.23 o
  -2 -13  10       10.92       -1.07     13.82 o
  -1 -13  10       17.01       15.18     19.49 o
   0 -13  10       49.20       54.35     10.45 o
   1 -13  10       51.67       32.83     11.92 o
   2 -13  10      138.79      185.05     25.81 o
   3 -13  10        1.62       14.21      8.99 o
   4 -13  10        0.02       17.30      7.26 o
   5 -13  10        9.43       17.62     15.43 o
  -4 -12  10        0.07       19.05      4.92 o
  -3 -12  10        0.33       -9.66      9.66 o
  -2 -12  10      146.20      144.46     23.35 o
  -1 -12  10      151.60      139.57     14.65 o
   0 -12  10       47.95       38.61     11.62 o
   1 -12  10      138.11      134.98     15.38 o
   2 -12  10       41.27       47.25     15.34 o
   3 -12  10      110.41      111.97     13.01 o
   4 -12  10        0.60       -3.68      8.29 o
   5 -12  10       23.15       24.75      5.84 o
   6 -12  10        9.06        3.12      7.11 o
  -5 -11  10        0.11        7.20      8.81 o
  -4 -11  10        0.99        2.58     16.67 o
  -3 -11  10       91.94       81.53     12.23 o
  -2 -11  10       10.12       11.73     12.62 o
  -1 -11  10       67.58       70.85     22.78 o
   0 -11  10       27.72       40.00     16.52 o
   1 -11  10       64.45       76.03     15.50 o
   2 -11  10       43.74       42.93      8.49 o
   3 -11  10        7.59       10.21      7.21 o
   4 -11  10        0.29       -3.89      9.44 o
   5 -11  10       24.47       23.27      9.69 o
   6 -11  10       10.63       16.19      9.36 o
   7 -11  10        5.86       16.40      5.85 o
  -6 -10  10        6.10        2.49      4.57 o
  -5 -10  10       18.60       16.64      4.42 o
  -4 -10  10        0.21       16.94      7.20 o
  -3 -10  10        0.46       29.90     12.43 o
  -2 -10  10       86.92       92.57     21.05 o
  -1 -10  10       87.97       98.46     15.75 o
   0 -10  10       13.00       23.87     10.75 o
   1 -10  10      130.87      134.52     19.23 o
   2 -10  10       50.92       40.65     10.38 o
   3 -10  10      155.41      137.75     15.90 o
   4 -10  10        2.71       20.12      7.73 o
   5 -10  10       62.40       48.71     11.51 o
   6 -10  10        0.27       -1.97      6.33 o
   7 -10  10       25.07       27.58      5.86 o
   8 -10  10        1.66       11.76      4.45 o
  -7  -9  10        1.48       -0.05      4.68 o
  -6  -9  10        7.49       12.08      3.63 o
  -5  -9  10       26.09       12.28      8.22 o
  -4  -9  10       10.62       26.59      6.69 o
  -3  -9  10      200.11      181.04     24.69 o
  -2  -9  10        7.42        2.12      6.92 o
  -1  -9  10      159.92      186.80     24.62 o
   0  -9  10     1211.87     1174.55     37.44 o
   1  -9  10      192.05      200.62     17.77 o
   2  -9  10        0.14       25.15     15.36 o
   3  -9  10      172.81      162.33     15.37 o
   4  -9  10       16.39        8.51     13.60 o
   5  -9  10      136.41      154.87     14.81 o
   6  -9  10       20.15       26.29      7.00 o
   7  -9  10       31.52        1.20      6.82 o
   8  -9  10        6.03        3.33      9.18 o
  -8  -8  10        1.49       12.58      7.31 o
  -7  -8  10       34.61       29.48      6.66 o
  -6  -8  10        1.54        7.33     14.55 o
  -5  -8  10       91.64       91.78     10.33 o
  -4  -8  10        1.41       17.94     16.41 o
  -3  -8  10      104.69      103.27     15.98 o
  -2  -8  10       31.87       31.19     11.01 o
  -1  -8  10       90.37      108.11     12.25 o
   0  -8  10        0.04      -11.92     12.72 o
   1  -8  10       86.56       98.80     13.16 o
   2  -8  10      392.76      451.93     70.92 o
   3  -8  10       18.92        7.42      9.36 o
   4  -8  10       32.73       38.43      7.49 o
   5  -8  10        9.19        7.64     10.09 o
   6  -8  10        5.75        7.25      8.99 o
   7  -8  10        1.99        2.53     12.10 o
   8  -8  10        0.00        4.84      5.69 o
   9  -8  10        3.30       13.61      5.02 o
  -8  -7  10        0.69       12.50      7.83 o
  -7  -7  10       24.59       13.84      8.04 o
  -6  -7  10       36.35       47.98      5.87 o
  -5  -7  10        4.78        7.42      3.94 o
  -4  -7  10       91.83       93.07      7.81 o
  -3  -7  10       34.71       25.60      5.92 o
  -2  -7  10      280.54      279.27     35.90 o
  -1  -7  10      101.38      105.94     19.52 o
   0  -7  10      509.25      524.92     42.30 o
   1  -7  10      123.30      124.60     12.10 o
   2  -7  10        7.04        5.67      4.67 o
   3  -7  10      624.81      696.62     27.56 o
   4  -7  10      355.43      356.62     47.56 o
   5  -7  10       21.52       17.34      6.46 o
   6  -7  10       56.54       35.55      8.89 o
   7  -7  10       22.10       28.48      7.17 o
   8  -7  10       38.03       32.24      4.95 o
   9  -7  10        1.82       12.20      8.40 o
  -9  -6  10        0.04        6.26      9.72 o
  -8  -6  10        1.00        5.31      7.15 o
  -7  -6  10        7.27        2.67      4.09 o
  -6  -6  10        1.41        0.55      6.20 o
  -5  -6  10        2.98        8.17      2.29 o
  -4  -6  10      249.33      247.90     27.68 o
  -3  -6  10      885.36      972.19     27.78 o
  -2  -6  10      206.25      158.39     21.18 o
  -1  -6  10      610.95      611.24     32.61 o
   0  -6  10       55.88       61.95      9.22 o
   1  -6  10     1155.79     1117.21     48.41 o
   2  -6  10      198.45      190.00     16.13 o
   3  -6  10      498.60      478.83     51.07 o
   4  -6  10      312.50      317.79     41.01 o
   5  -6  10      307.36      285.01     38.14 o
   6  -6  10      572.85      636.00     59.59 o
   7  -6  10        0.11        9.50      5.89 o
   8  -6  10       95.05      103.61     20.21 o
   9  -6  10       36.02       34.98     13.31 o
  10  -6  10       10.83       17.29      8.77 o
  -9  -5  10        3.25        1.84      7.42 o
  -8  -5  10        9.19       18.22      6.79 o
  -7  -5  10       14.24        9.47      5.80 o
  -6  -5  10      202.34      158.73     18.51 o
  -5  -5  10       34.87       38.89      5.03 o
  -4  -5  10      412.10      385.25     15.28 o
  -3  -5  10      246.24      260.91     10.11 o
  -2  -5  10       20.67       20.52      6.18 o
  -1  -5  10      846.74      829.10     24.57 o
   0  -5  10      235.36      232.03     18.10 o
   1  -5  10      300.87      285.33     42.20 o
   2  -5  10        0.16       11.99      7.08 o
   3  -5  10      234.15      230.75     53.52 o
   4  -5  10       24.08       26.29      8.31 o
   5  -5  10      175.17      156.82     22.56 o
   6  -5  10       16.58       12.38      3.96 o
   7  -5  10       23.44       14.71      7.33 o
   8  -5  10       14.92       14.07      4.40 o
   9  -5  10        0.07       11.71      6.76 o
  10  -5  10       31.60       33.08      7.17 o
 -10  -4  10        0.20        2.47      4.87 o
  -9  -4  10        7.24        7.74      6.40 o
  -8  -4  10       86.96       57.11     24.35 o
  -7  -4  10        0.79       11.62      7.97 o
  -6  -4  10      415.31      426.08     13.87 o
  -5  -4  10      421.27      396.93     13.80 o
  -4  -4  10        0.06        6.65      5.91 o
  -3  -4  10      386.82      378.48     19.40 o
  -2  -4  10       88.18       67.19     11.60 o
  -1  -4  10       69.95       58.06      7.49 o
   0  -4  10       47.31       45.65      5.02 o
   1  -4  10      213.70      175.69     11.23 o
   2  -4  10      570.20      575.57     10.44 o
   3  -4  10       22.71       25.42      4.37 o
   4  -4  10      241.90      230.88     14.78 o
   5  -4  10      575.31      602.54     21.76 o
   6  -4  10      189.10      187.18     29.40 o
   7  -4  10       19.53       27.48      5.34 o
   8  -4  10       71.71       82.52     12.42 o
   9  -4  10        2.06       -0.63      4.82 o
  10  -4  10       47.08       43.43     12.86 o
 -10  -3  10        6.64        2.36     11.62 o
  -9  -3  10       12.09       23.65      8.47 o
  -8  -3  10       20.53       27.01      6.48 o
  -7  -3  10        7.23       14.32      6.16 o
  -6  -3  10       52.15       59.06      5.84 o
  -5  -3  10      292.38      270.75     33.67 o
  -4  -3  10      149.43      156.91     12.62 o
  -3  -3  10       19.74       16.18      4.55 o
  -2  -3  10      536.33      553.07     12.22 o
  -1  -3  10      123.87      108.05     18.51 o
   0  -3  10       12.02       24.91      4.86 o
   1  -3  10        5.83        3.92      2.83 o
   2  -3  10      518.80      534.61     21.06 o
   3  -3  10      187.60      166.73     15.52 o
   4  -3  10       16.54       16.79      6.33 o
   5  -3  10        0.18        2.40      4.90 o
   6  -3  10      116.49      127.02     15.20 o
   7  -3  10       12.99        8.61      2.96 o
   8  -3  10       70.67       52.91      7.11 o
   9  -3  10       43.00       55.23      9.55 o
  10  -3  10        8.45       11.50      4.83 o
 -10  -2  10       54.85       68.18     10.78 o
  -9  -2  10        0.93        7.89      8.04 o
  -8  -2  10       36.76       37.21      8.92 o
  -7  -2  10       16.79       20.69      8.23 o
  -6  -2  10       21.87        8.77      6.38 o
  -5  -2  10      107.98       96.35     13.84 o
  -4  -2  10        7.86        5.12      3.52 o
  -3  -2  10      136.20      104.63     13.16 o
  -2  -2  10      263.04      236.14     13.71 o
  -1  -2  10      248.52      291.79     17.43 o
   0  -2  10      339.99      333.36     20.17 o
   1  -2  10      694.24      729.81     19.77 o
   2  -2  10        1.54        0.64      3.67 o
   3  -2  10        0.27        3.00      6.57 o
   4  -2  10      325.05      324.40     25.25 o
   5  -2  10        3.62        6.81      4.63 o
   6  -2  10      259.90      235.94     25.15 o
   7  -2  10      376.82      372.76     23.31 o
   8  -2  10       19.33       21.14      5.49 o
   9  -2  10       13.71       12.29      7.38 o
  10  -2  10        1.20       19.87      6.41 o
 -10  -1  10       41.98       25.64      9.17 o
  -9  -1  10       26.64       25.47      8.49 o
  -8  -1  10      142.76      126.40     27.49 o
  -7  -1  10       12.49       16.35      6.44 o
  -6  -1  10      188.02      189.29     18.06 o
  -5  -1  10       45.97       37.14      5.59 o
  -4  -1  10      237.92      243.63     13.76 o
  -3  -1  10        0.03        7.66      3.99 o
  -2  -1  10       17.01       17.68      5.11 o
  -1  -1  10      538.43      596.82     15.12 o
   0  -1  10     3020.24     3372.74     86.59 o
   1  -1  10        4.87       14.40      4.59 o
   2  -1  10      198.39      196.79     21.39 o
   3  -1  10       55.97       68.08      8.16 o
   4  -1  10      227.17      266.33     14.71 o
   5  -1  10       71.46       72.15     13.71 o
   6  -1  10       40.64       28.40      8.94 o
   7  -1  10      144.90      116.82     20.82 o
   8  -1  10      119.06      109.59     15.92 o
   9  -1  10       69.53       66.81      9.92 o
  10  -1  10       45.91       36.99      8.93 o
 -10   0  10        3.25       15.22      8.64 o
  -9   0  10       23.08       28.22      8.86 o
  -8   0  10       13.83        6.70     10.27 o
  -7   0  10      337.20      400.52     25.37 o
  -6   0  10      246.39      244.94     18.39 o
  -5   0  10       94.78       81.28     11.31 o
  -4   0  10      463.81      479.89     12.04 o
  -3   0  10       60.22       81.04     10.06 o
  -2   0  10      312.51      304.60     22.46 o
  -1   0  10      654.07      664.68     25.56 o
   0   0  10     1193.69     1205.68     20.88 o
   1   0  10      264.76      258.16     20.70 o
   2   0  10      782.34      794.45     15.51 o
   3   0  10       44.43       45.79      5.56 o
   4   0  10      268.09      275.36     24.28 o
   5   0  10      317.46      326.39     19.36 o
   6   0  10        7.21        8.35      3.88 o
   7   0  10       33.98       38.29      8.87 o
   8   0  10       17.26       17.28      9.87 o
   9   0  10       55.34       46.32     16.87 o
  10   0  10       15.28        0.75      9.83 o
 -10   1  10       15.69       21.01      7.66 o
  -9   1  10       23.82       24.94     10.04 o
  -8   1  10      100.04      101.19     18.58 o
  -7   1  10      175.38      188.33     39.53 o
  -6   1  10        2.52        3.46      7.23 o
  -5   1  10       70.78       81.04     13.09 o
  -4   1  10      178.53      177.81     11.93 o
  -3   1  10       21.00       18.82      4.69 o
  -2   1  10     1325.91     1391.02     30.40 o
  -1   1  10       38.93       34.64      5.58 o
   0   1  10     1724.25     1862.00     32.95 o
   1   1  10       19.95        8.86      3.73 o
   2   1  10      744.70      753.34     18.37 o
   3   1  10      182.31      208.62     15.03 o
   4   1  10       68.41       78.96      8.56 o
   5   1  10      189.34      165.53     21.78 o
   6   1  10        0.05        1.68     10.20 o
   7   1  10        9.43       12.88      5.25 o
   8   1  10        0.01        3.91      5.97 o
   9   1  10        0.20        2.84      4.05 o
  10   1  10       10.04       11.45      4.33 o
 -10   2  10       47.71       41.23     11.60 o
  -9   2  10       90.14      103.77     24.67 o
  -8   2  10       93.27       87.38     29.06 o
  -7   2  10       42.49       43.98      8.28 o
  -6   2  10       19.02        8.58     13.78 o
  -5   2  10      424.28      375.74     18.88 o
  -4   2  10       30.30       32.08      4.69 o
  -3   2  10      138.35      143.72     10.56 o
  -2   2  10      267.77      258.41     14.83 o
  -1   2  10        5.02        3.44      5.78 o
   0   2  10     1214.91     1326.51     27.65 o
   1   2  10       58.27       66.57      6.93 o
   2   2  10       71.87       70.40      6.13 o
   3   2  10        2.30        4.13      4.96 o
   4   2  10      206.34      187.42     28.88 o
   5   2  10        1.48        2.05      6.52 o
   6   2  10        3.99        4.81      4.46 o
   7   2  10       27.52       35.29      9.02 o
   8   2  10        3.09       10.11      5.38 o
   9   2  10       15.34       19.99      7.91 o
  10   2  10        0.33       -4.16      6.83 o
 -10   3  10        2.91       34.32      9.67 o
  -9   3  10       27.39       25.17     15.94 o
  -8   3  10        6.65       20.36     19.49 o
  -7   3  10       25.43       13.83      6.59 o
  -6   3  10        4.36       12.68      8.55 o
  -5   3  10       23.70       28.01     10.57 o
  -4   3  10      113.06      115.60     10.35 o
  -3   3  10       51.63       41.14      5.59 o
  -2   3  10      147.16      133.00     10.43 o
  -1   3  10       19.33       40.76      7.85 o
   0   3  10       20.07       46.83      5.83 o
   1   3  10       49.15       77.69      9.71 o
   2   3  10      265.74      234.34      9.34 o
   3   3  10      497.05      485.29     18.73 o
   4   3  10      332.46      331.58     45.41 o
   5   3  10       73.36       86.99     10.37 o
   6   3  10      183.50      156.59     20.88 o
   7   3  10        5.87        4.63     11.55 o
   8   3  10       21.44       28.92      7.40 o
   9   3  10       56.40       64.57     12.43 o
  10   3  10       12.38       13.32      6.84 o
 -10   4  10        4.31       -3.27     10.86 o
  -9   4  10        4.12       12.68      7.63 o
  -8   4  10        3.19        9.13      8.68 o
  -7   4  10       83.35       74.87     13.57 o
  -6   4  10       18.28       23.81      9.21 o
  -5   4  10       27.64       39.04      7.86 o
  -4   4  10      653.55      587.22     13.83 o
  -3   4  10      427.02      402.21     10.46 o
  -2   4  10      697.82      698.84     22.97 o
  -1   4  10        0.73       -0.26      4.45 o
   0   4  10        7.00       12.86      3.59 o
   1   4  10       75.77       92.31      9.27 o
   2   4  10      458.10      440.73     15.22 o
   3   4  10       15.99       14.49      9.44 o
   4   4  10       42.80       63.11     21.39 o
   5   4  10        3.68       -8.23      8.23 o
   6   4  10       38.10       29.97      6.99 o
   7   4  10       86.58       89.92     14.04 o
   8   4  10       14.82       19.64      7.97 o
   9   4  10        0.31        2.11      6.04 o
 -10   5  10        1.69       11.90      8.90 o
  -9   5  10       64.44      104.24     36.77 o
  -8   5  10        3.96       11.67      7.41 o
  -7   5  10       15.10       14.99      8.12 o
  -6   5  10      133.47      109.11     21.17 o
  -5   5  10       62.99       45.74      8.46 o
  -4   5  10        4.12       -1.69      3.54 o
  -3   5  10       14.46       13.52      5.82 o
  -2   5  10      101.01       95.93     11.55 o
  -1   5  10        3.32        3.07      5.91 o
   0   5  10        4.65        4.27      2.93 o
   1   5  10       96.97       89.45      8.62 o
   2   5  10       36.34       47.83     10.38 o
   3   5  10       80.02       86.20      9.43 o
   4   5  10        1.38       11.41      5.45 o
   5   5  10        4.78       10.27      5.89 o
   6   5  10      114.12      101.89     17.65 o
   7   5  10        0.61       -8.32      8.32 o
   8   5  10        7.92       14.21      6.23 o
   9   5  10        1.70        2.78      5.54 o
 -10   6  10        8.54        2.13      6.98 o
  -9   6  10       13.09       29.23      9.19 o
  -8   6  10        2.31       15.04      9.36 o
  -7   6  10       75.96       83.05     12.45 o
  -6   6  10       16.02       29.02     17.40 o
  -5   6  10        0.27       10.05      7.42 o
  -4   6  10       12.76       13.64      5.77 o
  -3   6  10       81.49       74.02      8.15 o
  -2   6  10       57.32       58.90      7.62 o
  -1   6  10      606.76      588.01     14.13 o
   0   6  10      295.91      292.11     12.62 o
   1   6  10      618.24      612.29     37.73 o
   2   6  10        0.62       -6.82     18.24 o
   3   6  10       41.21       37.91      9.76 o
   4   6  10       38.90       21.46      6.79 o
   5   6  10        5.59        7.22     18.21 o
   6   6  10       52.98       57.22     11.59 o
   7   6  10        0.82        5.91      6.44 o
   8   6  10       10.43       12.43     13.23 o
   9   6  10       13.25        2.63     10.46 o
  -9   7  10        1.97        7.20      8.37 o
  -8   7  10       12.92       18.65      9.66 o
  -7   7  10        2.89        4.50     17.91 o
  -6   7  10      161.22      132.35     22.08 o
  -5   7  10        0.11        4.12      5.12 o
  -4   7  10       27.73       21.23      5.02 o
  -3   7  10      125.61      132.66     14.30 o
  -2   7  10      115.40      123.42     14.49 o
  -1   7  10      107.82       90.79      7.71 o
   0   7  10      272.03      274.83     16.01 o
   1   7  10       37.01       32.61     11.62 o
   2   7  10      158.28      161.66     32.03 o
   3   7  10       62.89       84.67     17.32 o
   4   7  10      218.71      222.85     29.54 o
   5   7  10      114.42      104.34     26.98 o
   6   7  10        0.53        7.23      6.10 o
   7   7  10        0.59       10.75      5.64 o
   8   7  10        1.86       -2.40      7.25 o
  -9   8  10        2.33        7.33      9.33 o
  -8   8  10       18.12       15.68     13.38 o
  -7   8  10        0.64        0.22      6.30 o
  -6   8  10       36.29       35.58      6.71 o
  -5   8  10       82.21       94.00      9.70 o
  -4   8  10      267.09      294.29     28.52 o
  -3   8  10       59.31       77.03      8.78 o
  -2   8  10        0.59       -4.51      4.51 o
  -1   8  10       59.36       76.11     12.55 o
   0   8  10      183.51      173.41     26.22 o
   1   8  10       77.39       99.30     15.37 o
   2   8  10       93.42      100.61     12.39 o
   3   8  10        1.37       -2.83     12.51 o
   4   8  10       45.87       32.30      7.14 o
   5   8  10        2.79       16.30     12.72 o
   6   8  10        0.24       -2.48     11.70 o
   7   8  10        4.27       16.08     10.97 o
  -8   9  10        0.83       -2.12      6.76 o
  -7   9  10        0.14       17.36     11.04 o
  -6   9  10        0.68       15.45      6.13 o
  -5   9  10       18.57       14.97     15.86 o
  -4   9  10       16.24       36.07     21.71 o
  -3   9  10        5.90        8.54      3.61 o
  -2   9  10      221.80      194.16     17.00 o
  -1   9  10      290.11      295.82     26.47 o
   0   9  10      335.06      382.87     21.07 o
   1   9  10      229.08      241.41     17.54 o
   2   9  10      248.21      270.26     38.96 o
   3   9  10      165.70      158.02     15.90 o
   4   9  10        3.00       13.29      8.78 o
   5   9  10        6.36       13.08     11.37 o
   6   9  10        0.13       11.47     14.88 o
   7   9  10        5.15       15.38     14.77 o
  -7  10  10        3.89       14.98      8.49 o
  -6  10  10        0.24      -18.24     18.24 o
  -5  10  10       16.98       18.89      4.73 o
  -4  10  10        1.58        4.23     12.36 o
  -3  10  10      213.67      179.01     24.40 o
  -2  10  10       99.45       86.32     10.47 o
  -1  10  10      170.07      184.12     16.34 o
   0  10  10      111.46      132.14     19.81 o
   1  10  10      180.66      193.43     16.92 o
   2  10  10      114.83      113.53     27.23 o
   3  10  10       26.76       31.22      8.52 o
   4  10  10        0.23        5.33     13.64 o
   5  10  10        0.50       12.45     13.09 o
   6  10  10        0.23       -3.22      9.67 o
  -7  11  10        2.02       15.67      7.27 o
  -6  11  10        0.76       -0.64     12.75 o
  -5  11  10        0.99        5.65     12.94 o
  -4  11  10        4.17       11.56      9.62 o
  -3  11  10       32.04       29.34      5.57 o
  -2  11  10      166.66      202.09     17.33 o
  -1  11  10      222.76      216.31     17.77 o
   0  11  10       14.92       28.76      8.69 o
   1  11  10      197.68      259.05     23.91 o
   2  11  10      129.89      120.64     21.62 o
   3  11  10        7.95        9.28      9.72 o
   4  11  10        0.01        3.53      9.96 o
   5  11  10       12.52       14.63     10.31 o
  -5  12  10       11.39        3.03      5.10 o
  -4  12  10        1.02      -11.18     15.21 o
  -3  12  10       24.75       16.75     12.06 o
  -2  12  10       96.50      117.28     13.33 o
  -1  12  10       82.98       84.95     11.25 o
   0  12  10       61.82       61.46     14.88 o
   1  12  10       47.82       71.12     18.54 o
   2  12  10       23.01       21.81      7.43 o
   3  12  10       78.16       79.64     11.78 o
  -3  13  10       69.86       37.80     16.38 o
  -2  13  10       20.69       18.28     11.04 o
  -1  13  10       61.79       53.22     22.74 o
   0  13  10       66.90       68.22     19.60 o
   1  13  10       93.64       88.50     15.30 o
  -1 -13  11       47.11       65.10     10.72 o
   0 -13  11        0.00        9.51     12.25 o
   1 -13  11       54.58       49.25     14.33 o
   2 -13  11       11.66       19.23      5.35 o
   3 -13  11        0.66       16.31      6.72 o
  -3 -12  11        0.04       10.61      7.74 o
  -2 -12  11        4.93        5.40      8.77 o
  -1 -12  11        2.76       -0.36     17.95 o
   0 -12  11        0.34        0.11      9.14 o
   1 -12  11       15.29       29.76     10.13 o
   2 -12  11        2.70       20.24     11.78 o
   3 -12  11       24.20       17.91     13.53 o
   4 -12  11        3.36        5.15      8.55 o
   5 -12  11       35.70       34.26     19.96 o
  -5 -11  11       40.39       19.19     10.27 o
  -4 -11  11        1.98        3.00      5.83 o
  -3 -11  11       50.91       33.71      9.99 o
  -2 -11  11        1.93        4.60     21.21 o
  -1 -11  11       60.47      101.42     14.01 o
   0 -11  11        0.00        7.12      7.43 o
   1 -11  11       51.16       57.87     10.36 o
   3 -11  11       94.14       98.84     15.86 o
   4 -11  11       12.52       10.71     12.10 o
   5 -11  11      121.96      146.15     16.45 o
   6 -11  11       51.67       46.81      8.32 o
  -6 -10  11        0.21        3.59      5.64 o
  -5 -10  11       82.23       85.48     18.04 o
  -4 -10  11       23.71       20.74      6.47 o
  -3 -10  11      104.46      106.86     15.94 o
  -2 -10  11        3.00        6.97      6.90 o
  -1 -10  11       73.10       79.96     12.93 o
   0 -10  11        0.23        0.75      9.94 o
   1 -10  11      111.59       91.83     18.06 o
   2 -10  11        4.27       18.13     11.48 o
   3 -10  11       14.35       20.62      7.14 o
   4 -10  11       44.13       46.87     11.88 o
   5 -10  11       65.65       61.41      9.48 o
   6 -10  11        3.93       -4.88     19.67 o
   7 -10  11        0.05       13.10      5.81 o
  -7  -9  11       44.95       55.35     13.97 o
  -6  -9  11       19.82        4.77      4.48 o
  -5  -9  11      102.25      112.38     17.16 o
  -4  -9  11       26.02       27.61      7.90 o
  -3  -9  11        6.71       17.92      6.84 o
  -2  -9  11        4.93       22.95      7.01 o
  -1  -9  11      318.43      278.66     42.66 o
   0  -9  11        1.90       13.90     20.76 o
   1  -9  11      206.19      204.99     19.49 o
   2  -9  11        0.85        0.37     11.04 o
   3  -9  11        1.24        6.69      7.75 o
   4  -9  11        0.37       21.34     11.04 o
   5  -9  11      107.36      117.21     20.36 o
   6  -9  11       23.40       38.26     11.33 o
   7  -9  11        0.68       -2.42      8.84 o
   8  -9  11        2.55       11.50     13.64 o
  -7  -8  11        0.03       -2.78     11.62 o
  -6  -8  11       24.62       21.82      7.09 o
  -5  -8  11       60.04       63.63      9.02 o
  -4  -8  11       17.82       16.40      6.11 o
  -3  -8  11       27.99       36.72      6.99 o
  -2  -8  11       62.69       58.55      9.18 o
  -1  -8  11       28.91       21.04     10.14 o
   0  -8  11        3.47       10.42      8.08 o
   1  -8  11      162.26      163.45     26.79 o
   2  -8  11      304.26      312.63     22.64 o
   3  -8  11      153.06      155.47     21.57 o
   4  -8  11        1.20       -1.96     13.20 o
   5  -8  11        0.26        1.77     16.93 o
   6  -8  11      191.04      217.77     16.70 o
   7  -8  11       54.96       53.51     12.29 o
   8  -8  11       12.41        1.46      5.38 o
   9  -8  11        7.46       17.47      6.29 o
  -8  -7  11        0.85       28.37     12.58 o
  -7  -7  11        1.01       -1.92      6.58 o
  -6  -7  11        2.14       -1.80      4.19 o
  -5  -7  11       73.26       64.65      7.42 o
  -4  -7  11       19.59       21.82      6.29 o
  -3  -7  11      114.21      119.95     15.91 o
  -2  -7  11      201.67      178.48     16.82 o
  -1  -7  11      308.99      320.95     48.18 o
   0  -7  11        3.39        4.38      6.58 o
   1  -7  11      197.59      188.93     19.78 o
   2  -7  11       23.69       15.07      5.77 o
   3  -7  11      163.70      197.63     43.28 o
   4  -7  11      262.76      235.84     32.31 o
   5  -7  11      131.65      127.19     22.14 o
   6  -7  11      164.59      153.03     31.81 o
   7  -7  11        0.18       -2.09      7.78 o
   8  -7  11        1.86        2.85      5.35 o
   9  -7  11        0.00        8.12      9.18 o
  -8  -6  11       11.77       14.93      6.11 o
  -7  -6  11       48.07       34.14      7.75 o
  -6  -6  11      247.71      265.95     39.95 o
  -5  -6  11      110.60      100.91     11.04 o
  -4  -6  11      184.46      167.94     11.75 o
  -3  -6  11      147.06      142.51      7.79 o
  -2  -6  11        3.94       11.04      6.66 o
  -1  -6  11       68.52       66.07     22.81 o
   0  -6  11        3.09        9.78      5.97 o
   1  -6  11      155.44      142.34     16.27 o
   2  -6  11       14.81        0.39      8.42 o
   3  -6  11      199.21      191.12     41.09 o
   4  -6  11        1.91       -1.76      7.64 o
   5  -6  11       86.73       86.30     12.18 o
   6  -6  11       32.68       30.73     10.97 o
   7  -6  11        4.12       11.75      4.29 o
   8  -6  11       43.67       26.54      8.99 o
   9  -6  11       51.13       38.85      7.83 o
  -9  -5  11        9.18       20.95      5.45 o
  -8  -5  11        0.05        8.46      7.53 o
  -7  -5  11        0.33       11.57      7.90 o
  -6  -5  11       36.11       25.79      5.21 o
  -5  -5  11        0.05       -0.04      4.44 o
  -4  -5  11       90.78       91.66      7.34 o
  -3  -5  11      280.90      269.65     35.20 o
  -2  -5  11      130.40      119.16     11.07 o
  -1  -5  11       44.59       48.82      6.36 o
   0  -5  11        0.01       -0.93      4.54 o
   1  -5  11        1.97       13.58      5.85 o
   2  -5  11      298.14      292.72     31.51 o
   3  -5  11        1.39       -0.53      5.85 o
   4  -5  11     1323.41     1354.69    101.41 o
   5  -5  11        1.06        6.57     13.82 o
   6  -5  11        3.55        8.84     16.56 o
   7  -5  11       29.07       23.63      5.39 o
   8  -5  11        2.17       13.70     10.12 o
   9  -5  11       35.85       29.44      9.72 o
  10  -5  11        4.63        9.66      5.20 o
  -9  -4  11       11.61        1.40      8.46 o
  -8  -4  11       32.63       31.20     12.21 o
  -7  -4  11       20.26       30.27      8.09 o
  -6  -4  11       71.79       58.18      7.65 o
  -5  -4  11       72.45       88.03     10.49 o
  -4  -4  11     1247.80     1386.85     36.52 o
  -3  -4  11       69.98       74.74      8.93 o
  -2  -4  11      270.72      283.10     12.50 o
  -1  -4  11       18.47       16.98      5.14 o
   0  -4  11        1.61        4.27      7.37 o
   1  -4  11        3.81        3.73      2.36 o
   2  -4  11      297.80      259.98     21.75 o
   3  -4  11      589.50      571.81     11.87 o
   4  -4  11      937.73      949.98     24.95 o
   5  -4  11      215.24      228.87     27.68 o
   6  -4  11      133.60      134.00     13.05 o
   7  -4  11      138.39      112.89     17.62 o
   8  -4  11        5.48        6.47      4.73 o
   9  -4  11        1.49        6.36     10.53 o
  10  -4  11       10.18       12.65      7.16 o
  -9  -3  11       75.86       77.08     11.22 o
  -8  -3  11        3.43       -1.16     16.01 o
  -7  -3  11       25.31       15.36      6.20 o
  -6  -3  11        8.86       10.60      6.55 o
  -5  -3  11      228.44      249.31     26.80 o
  -4  -3  11     1144.16     1199.16     22.00 o
  -3  -3  11      466.13      450.01     13.67 o
  -2  -3  11      568.44      507.39     14.24 o
  -1  -3  11      180.90      163.44     17.60 o
   0  -3  11        1.94       13.80      4.54 o
   1  -3  11       15.22       20.33      5.34 o
   2  -3  11      723.84      690.20     19.79 o
   3  -3  11        0.14       -0.93      5.97 o
   4  -3  11       47.09       40.83      7.42 o
   5  -3  11       14.84       17.26      3.90 o
   6  -3  11      107.01      108.65     15.48 o
   7  -3  11       47.62       62.60      7.46 o
   8  -3  11       99.20       84.42     10.30 o
   9  -3  11        1.27       13.24      4.37 o
  10  -3  11        1.12       13.31      8.26 o
 -10  -2  11        8.02        8.40      8.39 o
  -9  -2  11        7.49       13.77      9.29 o
  -8  -2  11       12.72       17.62      4.76 o
  -7  -2  11      100.35      110.10     15.21 o
  -6  -2  11       68.43       95.23     15.97 o
  -5  -2  11        4.20        7.84      3.04 o
  -4  -2  11        7.06        5.97      3.49 o
  -3  -2  11       60.23       60.28      7.14 o
  -2  -2  11      307.24      282.29     20.33 o
  -1  -2  11      101.59      125.50      9.16 o
   0  -2  11        0.19        5.20      3.22 o
   1  -2  11       64.36       79.77      8.86 o
   2  -2  11       41.23       27.17     10.59 o
   3  -2  11      105.17       95.54      9.55 o
   4  -2  11      213.64      247.14     22.67 o
   5  -2  11      173.74      185.89     15.10 o
   6  -2  11      388.74      375.27     16.38 o
   7  -2  11        7.69        4.88      4.13 o
   8  -2  11      122.69      104.99     13.74 o
   9  -2  11        3.71        5.47      4.99 o
  10  -2  11        2.16        2.33      5.67 o
 -10  -1  11        5.53       12.90      6.29 o
  -9  -1  11        0.89       -8.96      8.96 o
  -8  -1  11       39.15       30.48      6.75 o
  -7  -1  11       57.82       80.38     10.99 o
  -6  -1  11      175.62      191.74     22.15 o
  -5  -1  11       39.92       37.78      5.66 o
  -4  -1  11      212.41      211.13     12.87 o
  -3  -1  11       37.00       31.07      4.06 o
  -2  -1  11        6.09        8.08      3.81 o
  -1  -1  11       77.38      110.22     11.85 o
   0  -1  11       13.94       12.61      3.42 o
   1  -1  11       14.78       12.09      5.04 o
   2  -1  11       31.44       27.73      6.73 o
   3  -1  11      462.51      527.72     24.42 o
   4  -1  11      240.06      227.68     26.63 o
   5  -1  11      216.97      212.74     11.28 o
   6  -1  11      181.69      176.28     17.40 o
   7  -1  11        0.08       -2.17      5.06 o
   8  -1  11       58.37       51.15      9.10 o
  10  -1  11       20.06       26.78      8.88 o
 -10   0  11        1.32        2.88     15.54 o
  -9   0  11        0.27       15.16     10.23 o
  -8   0  11      177.23      166.10     18.77 o
  -7   0  11        0.94       14.75      5.58 o
  -6   0  11      428.49      395.06     23.21 o
  -5   0  11      425.45      517.23     46.87 o
  -4   0  11      258.03      281.74     22.85 o
  -3   0  11      680.74      763.85     22.61 o
  -2   0  11      283.72      285.54     14.33 o
  -1   0  11        1.90        8.78      4.64 o
   0   0  11       10.29        9.12      2.67 o
   1   0  11       12.71        5.89      8.38 o
   2   0  11      764.61      810.22     14.09 o
   3   0  11      725.66      802.44     23.56 o
   4   0  11      705.60      746.24     23.74 o
   5   0  11       27.84       18.91      5.32 o
   6   0  11       44.73       49.41      5.32 o
   7   0  11       12.23        7.49      9.32 o
   8   0  11       30.70       28.43      6.16 o
   9   0  11       29.86       17.23      6.36 o
  10   0  11        3.32        7.42      7.24 o
 -10   1  11        8.82        9.18     12.47 o
  -9   1  11       12.36        2.58      5.63 o
  -8   1  11       70.14       89.79     15.06 o
  -7   1  11        0.20       -7.15      7.95 o
  -6   1  11       60.61       59.06     11.48 o
  -5   1  11        4.05       19.99      7.73 o
  -4   1  11      553.85      572.43     19.29 o
  -3   1  11      584.59      638.75     19.35 o
  -2   1  11      227.70      228.42     12.94 o
  -1   1  11        0.07        2.24      7.13 o
   0   1  11       22.13       24.09      4.86 o
   1   1  11       13.45       11.32      5.43 o
   2   1  11       12.71       15.34      4.32 o
   3   1  11      218.56      191.10     21.68 o
   4   1  11      787.75      883.87     56.19 o
   5   1  11        5.63        6.98      4.18 o
   6   1  11      616.00      695.88     21.27 o
   7   1  11      101.17      101.34     14.96 o
   8   1  11        0.07       -7.26      7.26 o
   9   1  11        6.19       -4.01      7.69 o
  10   1  11        0.20       14.48      6.80 o
 -10   2  11       18.47       10.13     10.18 o
  -9   2  11       60.86       50.30     17.69 o
  -8   2  11       35.72       20.35     17.11 o
  -7   2  11        0.74        7.76      8.24 o
  -6   2  11      234.91      215.60     17.41 o
  -5   2  11       14.24       12.25      8.66 o
  -4   2  11      778.51      820.42     25.56 o
  -3   2  11      207.78      204.51     10.31 o
  -2   2  11       41.88       34.55     11.69 o
  -1   2  11        5.02        8.85      8.22 o
   0   2  11        1.87        1.82      5.14 o
   1   2  11      157.83      150.67     10.73 o
   2   2  11      368.89      387.08     19.92 o
   3   2  11      120.93      125.05     13.16 o
   4   2  11      208.38      238.98     16.41 o
   5   2  11       94.54      110.80     13.23 o
   6   2  11      192.83      183.92     19.26 o
   7   2  11       87.60       68.22     19.67 o
   8   2  11        1.36        8.60      6.03 o
   9   2  11        3.67        4.88      8.26 o
 -10   3  11       12.90       21.50     14.40 o
  -9   3  11        5.35       23.98      7.90 o
  -8   3  11        0.29        3.95     10.31 o
  -7   3  11       91.77       98.03     12.13 o
  -6   3  11      612.54      663.53     34.11 o
  -5   3  11      125.23      121.78     11.29 o
  -4   3  11      208.35      214.05      8.86 o
  -3   3  11       48.82       71.68      8.42 o
  -2   3  11      634.97      642.26     19.54 o
  -1   3  11      373.00      390.73     13.88 o
   0   3  11        1.46        5.74      7.38 o
   1   3  11      227.06      231.19     35.67 o
   2   3  11      734.29      772.37     21.78 o
   3   3  11        0.04        4.02      5.23 o
   4   3  11       71.86       72.40     10.22 o
   5   3  11      208.37      211.72     16.78 o
   6   3  11      135.01      145.32     19.82 o
   7   3  11       13.15        7.12      5.34 o
   8   3  11        0.91        7.61     10.79 o
   9   3  11       29.20       16.30     16.19 o
 -10   4  11        0.01        9.79     11.51 o
  -9   4  11       22.90       22.24     17.29 o
  -8   4  11        0.25        4.20      7.24 o
  -7   4  11       83.75       55.93     10.67 o
  -6   4  11       57.11       57.95      9.00 o
  -5   4  11      165.63      187.02     16.97 o
  -4   4  11      120.97      120.33     12.64 o
  -3   4  11        1.70       15.89      6.20 o
  -2   4  11      320.46      326.04     19.83 o
  -1   4  11       64.74       65.52      5.28 o
   0   4  11        0.67        2.82      4.21 o
   1   4  11       46.18       51.59      8.27 o
   2   4  11        7.06       23.41      6.72 o
   3   4  11       25.89       23.40      7.25 o
   4   4  11        7.86       11.39      4.90 o
   5   4  11      190.48      168.83     16.28 o
   6   4  11       84.50       77.06     10.50 o
   7   4  11       53.47       45.52     10.42 o
   8   4  11       21.34       11.68     10.99 o
   9   4  11       30.15        9.84      8.19 o
  -9   5  11        9.92        6.93      7.26 o
  -8   5  11        0.83        2.37     15.83 o
  -7   5  11        4.75        1.29      7.66 o
  -6   5  11      226.38      242.52     21.32 o
  -5   5  11      145.60      136.76     16.60 o
  -4   5  11        0.03       10.93      7.24 o
  -3   5  11       24.65       15.54      4.11 o
  -2   5  11        1.00        2.94      7.54 o
  -1   5  11       69.52       88.83      9.43 o
   0   5  11        2.35        5.12      2.64 o
   1   5  11        3.44        0.59      4.58 o
   2   5  11        7.02        4.19      8.21 o
   3   5  11        0.55        1.63     11.37 o
   4   5  11        2.04        7.19      7.09 o
   5   5  11       65.01       79.18     22.52 o
   6   5  11      108.76      120.58     27.78 o
   7   5  11      133.38      142.00     17.64 o
   8   5  11      113.50      105.72     19.04 o
   9   5  11       15.95       22.64      9.06 o
  -9   6  11       40.52       27.04      9.98 o
  -8   6  11        9.10       14.88      6.77 o
  -7   6  11       55.69       58.93     18.86 o
  -6   6  11        4.29        5.05     10.53 o
  -5   6  11      230.48      216.28     39.05 o
  -4   6  11        3.23        5.86      4.61 o
  -3   6  11        0.05        3.12      4.93 o
  -2   6  11      133.45      113.70     14.06 o
  -1   6  11       33.69       32.69      5.10 o
   0   6  11        0.28        3.91      4.42 o
   1   6  11       32.41       19.18     16.23 o
   2   6  11      289.95      318.25     35.21 o
   3   6  11       71.53       75.21     13.38 o
   4   6  11       86.96       95.63     16.48 o
   5   6  11       29.11       27.35     11.48 o
   6   6  11       10.96       18.95     16.34 o
   7   6  11       16.20       11.27      6.40 o
   8   6  11        0.03        4.64      4.75 o
  -9   7  11       29.31       19.20     10.20 o
  -8   7  11      120.67      115.41     15.32 o
  -7   7  11      214.62      165.58     18.31 o
  -6   7  11       70.15       88.16     11.11 o
  -5   7  11       42.05       51.05     11.37 o
  -4   7  11      138.13      117.49     17.36 o
  -3   7  11       60.23       56.44      8.14 o
  -2   7  11      209.24      193.18     21.41 o
  -1   7  11      109.97       83.60     11.79 o
   0   7  11        0.59        8.39      4.15 o
   1   7  11      281.75      271.00     51.33 o
   2   7  11       41.93       55.92      9.24 o
   3   7  11       49.32       46.43      9.75 o
   4   7  11       10.32       12.00      6.25 o
   5   7  11      114.78      110.95     28.85 o
   6   7  11        0.49        7.72     13.93 o
   7   7  11       34.69       49.78     12.48 o
  -8   8  11        5.99       12.36      6.51 o
  -7   8  11       20.76       17.01      6.52 o
  -6   8  11        0.33        3.96      6.03 o
  -5   8  11       46.87       56.76      8.81 o
  -4   8  11       80.49       79.06     11.33 o
  -3   8  11       29.58       27.13      4.84 o
  -2   8  11       98.70       83.06      7.00 o
  -1   8  11        4.04        9.33      3.18 o
   0   8  11        0.09        4.98      6.55 o
   1   8  11       11.25        5.58      4.24 o
   2   8  11      354.33      357.09     75.97 o
   3   8  11      136.55      165.97     36.55 o
   4   8  11       16.10       30.93     11.55 o
   5   8  11        7.12       12.41      4.88 o
   6   8  11       12.56       10.12     12.06 o
   7   8  11       16.10       16.60      9.58 o
  -8   9  11       57.29       35.73      8.13 o
  -7   9  11       29.06       50.22     16.23 o
  -6   9  11       12.90       28.85      8.75 o
  -5   9  11       27.27       35.38      6.98 o
  -4   9  11       56.08       68.46     10.36 o
  -3   9  11      188.99      164.71     17.73 o
  -2   9  11      277.65      243.56     22.95 o
  -1   9  11       32.42       28.08     13.09 o
   0   9  11       10.54        9.59      6.23 o
   1   9  11       44.54       42.27     11.02 o
   2   9  11       72.14       72.12     12.66 o
   3   9  11      297.98      374.26     37.44 o
   4   9  11       42.83       50.45      9.39 o
   5   9  11        2.69       -1.34     14.55 o
   6   9  11       20.83        5.80      6.23 o
  -7  10  11       27.92       27.49      5.64 o
  -6  10  11       12.56       17.48      9.44 o
  -5  10  11        0.75        2.96      8.40 o
  -4  10  11       40.41       36.81      6.57 o
  -3  10  11      193.58      177.26     12.82 o
  -2  10  11        9.38       12.94      8.37 o
  -1  10  11        2.48        8.58      3.97 o
   0  10  11        0.16       -4.89      8.43 o
   1  10  11       41.37       54.99     10.40 o
   2  10  11      101.06       93.14     13.45 o
   3  10  11       14.39       17.05      8.51 o
   4  10  11        3.36       22.93     14.15 o
   5  10  11       73.00       90.80     13.19 o
  -6  11  11       18.25        9.92     12.29 o
  -5  11  11       21.13       14.75      6.11 o
  -4  11  11        0.02        0.66      3.44 o
  -3  11  11        0.38      -15.06     15.06 o
  -2  11  11      151.53      145.53     11.82 o
  -1  11  11        0.25        4.48      9.94 o
   0  11  11        0.03       -2.24     17.32 o
   1  11  11       12.85        7.84      6.96 o
   2  11  11      107.80      123.93     33.27 o
   3  11  11        0.14       -4.71     25.04 o
   4  11  11       29.45       58.14     24.17 o
  -4  12  11       33.76       47.16     16.23 o
  -3  12  11        0.02      -15.94     15.94 o
  -2  12  11       51.89       40.48      9.74 o
  -1  12  11        5.91        0.31      5.21 o
   0  12  11        0.15       -8.26      8.26 o
   1  12  11       17.52       12.39     19.27 o
   2  12  11        2.50       -0.08      9.36 o
  -2 -12  12        6.37        9.26      8.76 o
  -1 -12  12       55.16       62.25     12.22 o
   0 -12  12        0.03        9.26      7.32 o
   1 -12  12       28.26       24.62      8.94 o
   2 -12  12       37.23       41.38     14.62 o
   3 -12  12       44.69       54.49     11.48 o
   4 -12  12       18.96       15.26      5.14 o
  -4 -11  12       13.97       12.36      6.51 o
  -3 -11  12       48.06       51.14      9.39 o
  -2 -11  12       37.20       43.70      6.95 o
  -1 -11  12        7.97       18.65     10.92 o
   0 -11  12       13.09       18.93     11.44 o
   1 -11  12       43.72       53.19     11.34 o
   2 -11  12        8.73        2.31     14.55 o
   3 -11  12       79.78       73.73     16.67 o
   4 -11  12       67.55       55.73      8.90 o
   5 -11  12        3.47       16.52      6.24 o
   6 -11  12        5.64        6.06     12.51 o
  -5 -10  12        1.87        7.82      8.66 o
  -4 -10  12       46.78       41.62      8.47 o
  -3 -10  12       67.73       76.91     10.90 o
  -2 -10  12        4.74       14.21      8.59 o
  -1 -10  12      204.52      234.41     30.05 o
   0 -10  12       78.32       95.24     19.65 o
   1 -10  12      162.74      175.95     26.10 o
   2 -10  12       19.66       24.40     10.30 o
   3 -10  12       89.14      129.25     19.38 o
   4 -10  12        0.17       13.46      5.50 o
   5 -10  12        0.06       -2.29      8.48 o
   6 -10  12        3.84        9.48     14.47 o
   7 -10  12       55.37       52.78      9.00 o
  -6  -9  12        0.03       -0.35     12.40 o
  -5  -9  12        5.50       12.34      6.63 o
  -4  -9  12        8.17       22.08      7.70 o
  -3  -9  12       86.16       82.95     19.26 o
  -2  -9  12       35.22       30.59      9.19 o
  -1  -9  12      191.07      179.12     27.10 o
   0  -9  12      143.77      130.87     16.52 o
   1  -9  12      199.58      246.81     16.49 o
   2  -9  12       27.64       25.95      9.94 o
   3  -9  12       19.52        3.95     17.77 o
   4  -9  12        0.33       16.52      7.32 o
   5  -9  12        3.93       10.18      8.35 o
   6  -9  12        6.75       -2.14      8.97 o
   7  -9  12       71.10       76.26     13.53 o
  -7  -8  12       64.43       47.67     14.69 o
  -6  -8  12        0.84       -4.90     12.14 o
  -5  -8  12        2.63       16.49      6.47 o
  -4  -8  12        8.10        7.99      5.41 o
  -3  -8  12        1.50        8.53      9.21 o
  -2  -8  12        6.86       12.43      7.61 o
  -1  -8  12       54.04       95.05     18.71 o
   0  -8  12      155.35      130.09     16.82 o
   1  -8  12       83.08      132.11     16.05 o
   2  -8  12      132.40      150.12     20.03 o
   3  -8  12       56.43       26.17     15.06 o
   4  -8  12        5.02       10.25      5.82 o
   5  -8  12        0.00       -3.18      9.46 o
   6  -8  12        3.15        1.20      8.55 o
   7  -8  12       75.61       94.08     14.32 o
   8  -8  12        3.55        2.64      6.63 o
  -7  -7  12       53.13       29.46     19.01 o
  -6  -7  12       16.52       19.18      4.73 o
  -5  -7  12       19.25       24.51      6.03 o
  -4  -7  12        5.04       18.33      7.10 o
  -3  -7  12       23.02        6.96      7.44 o
  -2  -7  12      258.29      284.56     21.06 o
  -1  -7  12      228.70      237.91     17.08 o
   0  -7  12       76.31       83.22      8.86 o
   1  -7  12      178.00      179.21     23.80 o
   2  -7  12      282.52      260.23     33.95 o
   3  -7  12       66.35       79.11     15.79 o
   4  -7  12      260.77      277.74     35.29 o
   5  -7  12        1.58        0.48     12.90 o
   6  -7  12       24.13       22.59      8.12 o
   7  -7  12        7.96       17.14      8.22 o
   8  -7  12        3.16       10.95      6.72 o
  -8  -6  12        0.99        7.31      8.55 o
  -7  -6  12       80.76       79.35      9.60 o
  -6  -6  12        5.03       -1.05      4.92 o
  -5  -6  12        5.41       17.76      4.73 o
  -4  -6  12      140.32      144.48     11.06 o
  -3  -6  12      109.95      147.33     17.40 o
  -2  -6  12      149.06      151.48     24.43 o
  -1  -6  12       53.87       39.48     12.29 o
   0  -6  12      117.59      147.27     16.32 o
   1  -6  12        9.84       11.86     12.36 o
   2  -6  12        1.46        0.30     14.84 o
   3  -6  12        6.02        7.29      6.97 o
   4  -6  12      264.02      271.37     36.25 o
   5  -6  12      139.08      152.57     18.82 o
   6  -6  12       32.25       29.05      7.20 o
   7  -6  12        3.21       13.97      6.41 o
   8  -6  12        2.99        5.71      5.44 o
   9  -6  12       16.61       16.38      5.42 o
  -8  -5  12        1.07        9.86      6.59 o
  -7  -5  12       11.73       24.03     10.23 o
  -6  -5  12        0.01        3.18      3.35 o
  -5  -5  12       43.90       39.06      7.95 o
  -4  -5  12      356.39      381.31     14.57 o
  -3  -5  12       17.12       14.80      5.22 o
  -2  -5  12       29.95       23.04      4.72 o
  -1  -5  12       62.28       59.50     12.66 o
   0  -5  12       43.64       35.18      8.40 o
   1  -5  12       97.63       94.70     11.18 o
   2  -5  12        1.54        8.69     15.54 o
   3  -5  12      107.71       99.81      8.92 o
   4  -5  12      683.14      734.49     25.37 o
   5  -5  12       30.79       32.91     14.55 o
   6  -5  12      228.34      252.01     19.01 o
   7  -5  12       10.93       10.91     13.20 o
   8  -5  12       10.95        1.95      5.00 o
   9  -5  12       12.20        8.93      3.74 o
  -9  -4  12       31.57       21.09     10.17 o
  -8  -4  12        0.02       -4.24      7.44 o
  -7  -4  12        2.49        0.31      8.27 o
  -6  -4  12       79.39       89.87     15.47 o
  -5  -4  12      130.14      112.96     17.80 o
  -4  -4  12      647.56      654.13     14.65 o
  -3  -4  12        9.13        1.24      5.53 o
  -2  -4  12       52.58       64.15      7.34 o
  -1  -4  12      228.68      224.27     11.96 o
   0  -4  12      698.24      727.97     26.65 o
   1  -4  12      200.74      146.25     26.86 o
   2  -4  12      660.27      635.44     20.54 o
   3  -4  12      185.62      181.09     22.64 o
   4  -4  12      279.27      303.94     25.74 o
   5  -4  12        0.87        1.62      5.42 o
   6  -4  12       21.05       16.37      3.68 o
   7  -4  12       32.72       25.98      6.58 o
   8  -4  12        0.30       -6.26      6.70 o
   9  -4  12        0.29       -8.77     10.68 o
  -9  -3  12        9.07       15.66      7.39 o
  -8  -3  12        4.93        3.63      6.44 o
  -7  -3  12       19.62       24.46      6.11 o
  -6  -3  12      226.24      250.58     20.51 o
  -5  -3  12        5.68        5.96      3.01 o
  -4  -3  12      295.37      272.04     26.65 o
  -3  -3  12       82.69       81.50      6.29 o
  -2  -3  12     1700.71     1702.87     23.63 o
  -1  -3  12        2.18       12.15      4.11 o
   0  -3  12      774.80      782.16     24.26 o
   1  -3  12       21.44       36.77     10.17 o
   2  -3  12     1357.58     1365.12     25.85 o
   3  -3  12      357.49      385.37     12.95 o
   4  -3  12       47.03       51.51      7.63 o
   5  -3  12       83.74       77.09      8.58 o
   6  -3  12       36.00       29.74      7.33 o
   7  -3  12        0.05       -1.88      4.42 o
   8  -3  12        0.66        0.77      5.26 o
  -9  -2  12        9.33       10.28      6.34 o
  -8  -2  12        0.10       -6.56     12.72 o
  -7  -2  12       21.34       12.95      5.24 o
  -6  -2  12        4.83        7.46      4.55 o
  -5  -2  12       38.39       39.07      8.98 o
  -4  -2  12       58.41       62.02      7.40 o
  -3  -2  12      693.22      734.12     19.57 o
  -2  -2  12      996.30     1086.05     48.94 o
  -1  -2  12        0.11        3.37      9.82 o
   0  -2  12     1280.66     1363.86     37.78 o
   1  -2  12        1.51        6.91      7.04 o
   2  -2  12     1157.80     1148.97     46.12 o
   3  -2  12      317.88      284.56     22.14 o
   4  -2  12       14.04        7.93      3.58 o
   5  -2  12      116.05      111.39     11.51 o
   6  -2  12       84.61       80.57      9.88 o
   7  -2  12        5.21       11.54      4.11 o
   8  -2  12       23.99       22.15      8.85 o
   9  -2  12       56.17       55.40     13.49 o
  -9  -1  12        1.77       13.52     10.42 o
  -8  -1  12        4.18       14.47     14.51 o
  -7  -1  12        3.67        6.29      7.83 o
  -6  -1  12        0.00        0.23     10.05 o
  -5  -1  12       87.36       83.38     11.09 o
  -4  -1  12        6.11        7.13      4.68 o
  -3  -1  12      119.74      123.99      9.34 o
  -2  -1  12      986.48     1048.77     37.64 o
  -1  -1  12       74.38       74.55     10.02 o
   0  -1  12     1862.03     1893.57     54.09 o
   1  -1  12      166.98      166.52     21.86 o
   2  -1  12     1305.51     1342.54     36.04 o
   3  -1  12       44.08       51.48      8.25 o
   4  -1  12      249.31      256.34     18.43 o
   5  -1  12        1.82        4.12      4.62 o
   6  -1  12       39.12       30.77      4.88 o
   7  -1  12       11.20       13.89      8.05 o
   8  -1  12        0.11        1.02      4.46 o
   9  -1  12       83.47       70.57     14.74 o
  -9   0  12       34.54       28.33      9.86 o
  -8   0  12       39.60       33.20     10.82 o
  -7   0  12        3.57        4.59     15.25 o
  -6   0  12      122.14      109.64     13.58 o
  -5   0  12       80.17       70.96     12.79 o
  -4   0  12      168.92      157.74     13.17 o
  -3   0  12       30.87       38.34      6.26 o
  -2   0  12     1226.18     1286.45     36.50 o
  -1   0  12      132.59      110.95     11.91 o
   0   0  12      208.30      211.58     21.04 o
   1   0  12       55.63       49.93      8.34 o
   2   0  12      185.50      187.53     21.92 o
   3   0  12      320.45      311.80     14.50 o
   4   0  12      753.68      802.19     15.72 o
   5   0  12      191.20      187.85     21.71 o
   6   0  12        0.34       -1.33      4.60 o
   7   0  12       25.23       20.13      4.76 o
   8   0  12        3.27        2.12      5.66 o
   9   0  12       23.42       22.25      7.81 o
  -9   1  12       51.49       39.62     14.18 o
  -8   1  12        0.98        1.77      7.92 o
  -7   1  12       18.79       28.80     10.42 o
  -6   1  12        2.83        6.90     12.18 o
  -5   1  12       64.61       72.84      8.07 o
  -4   1  12      948.20      954.91     29.09 o
  -3   1  12      465.10      427.56     17.90 o
  -2   1  12        0.21        9.42      6.25 o
  -1   1  12      326.93      342.24     14.92 o
   0   1  12      449.54      485.48     29.08 o
   1   1  12      494.71      555.85     18.24 o
   2   1  12        2.93        6.66      6.47 o
   3   1  12      149.34      146.15     15.71 o
   4   1  12       16.94       12.58      6.61 o
   5   1  12       61.85       55.08      9.08 o
   6   1  12       53.58       40.80     12.79 o
   7   1  12       64.74       55.68      9.86 o
   8   1  12        1.80        9.54      8.63 o
   9   1  12        0.76       17.49      7.36 o
  -9   2  12       42.86       43.80     11.62 o
  -8   2  12        4.02        1.20      8.78 o
  -7   2  12       22.05       13.22      8.92 o
  -6   2  12       27.07       28.15     12.36 o
  -5   2  12      189.38      152.67     27.16 o
  -4   2  12       57.73       60.58      6.43 o
  -3   2  12       94.89      101.41      8.50 o
  -2   2  12      224.72      225.73     14.91 o
  -1   2  12      448.72      456.75     16.93 o
   0   2  12      522.14      493.62     13.83 o
   1   2  12      433.90      449.90     17.28 o
   2   2  12      278.18      260.83     14.01 o
   3   2  12        1.34        2.03      2.19 o
   4   2  12        0.01        9.22      7.59 o
   5   2  12        0.24       12.79      6.96 o
   6   2  12        1.92       -6.91      7.49 o
   7   2  12        4.12       -7.61      7.61 o
   8   2  12       32.60       29.35      7.50 o
   9   2  12        4.87        2.60      8.21 o
  -9   3  12       13.76        0.45      6.93 o
  -8   3  12        9.23        3.09      7.57 o
  -7   3  12       18.78       21.12      9.29 o
  -6   3  12       50.04       36.16      9.44 o
  -5   3  12        0.04        4.98      5.32 o
  -4   3  12        3.26        5.00      3.41 o
  -3   3  12        2.15       -2.54      4.60 o
  -2   3  12      184.56      158.09     12.75 o
  -1   3  12      865.04      880.39     28.32 o
   0   3  12      438.85      451.64     25.51 o
   1   3  12     1011.38     1088.75     16.88 o
   2   3  12       63.04       64.77      6.83 o
   3   3  12        4.99       10.28      7.86 o
   4   3  12      224.96      258.38     27.80 o
   5   3  12       44.84       54.18     13.82 o
   6   3  12       59.33       70.49      9.84 o
   7   3  12       29.67       26.00      8.52 o
   8   3  12       12.24       10.07      7.72 o
   9   3  12       18.21        7.14      8.26 o
  -9   4  12        0.65       12.83     18.64 o
  -8   4  12       21.51       26.83      8.04 o
  -7   4  12       17.89       27.64      9.53 o
  -6   4  12       30.59       31.17     18.13 o
  -5   4  12        1.76        8.06      8.46 o
  -4   4  12      190.10      211.43     26.83 o
  -3   4  12       39.75       42.46      6.49 o
  -2   4  12       19.07       19.27      5.94 o
  -1   4  12      784.24      834.88     25.51 o
   0   4  12      376.34      442.94     15.55 o
   1   4  12      632.38      676.41     15.04 o
   2   4  12      127.52      117.43     14.84 o
   3   4  12       54.64       59.61     11.01 o
   4   4  12        9.66       15.11      5.71 o
   5   4  12       53.34       37.29     14.40 o
   6   4  12       23.07       17.74     19.56 o
   7   4  12       94.44       93.69     15.49 o
   8   4  12       32.41       30.01      9.07 o
  -9   5  12        4.78        9.31     25.52 o
  -8   5  12       25.62       23.19      8.66 o
  -7   5  12       51.41       63.73     11.22 o
  -6   5  12       13.87       12.42      6.76 o
  -5   5  12       43.94       48.45      8.81 o
  -4   5  12       17.06       12.44      6.73 o
  -3   5  12       23.16       19.85      5.11 o
  -2   5  12      247.42      253.07     15.05 o
  -1   5  12      212.24      230.77     11.90 o
   0   5  12       41.72       46.26      5.52 o
   1   5  12      202.41      175.00     22.80 o
   2   5  12       71.04       78.77     10.42 o
   3   5  12      168.87      181.34     24.77 o
   4   5  12        5.63        6.38      5.26 o
   5   5  12       41.08       35.91      8.97 o
   6   5  12       13.80       27.93      9.47 o
   7   5  12        2.78       -4.92      7.83 o
   8   5  12        6.51        2.89      5.84 o
  -9   6  12       16.95       12.65      9.87 o
  -8   6  12       17.86       18.06     10.23 o
  -7   6  12       38.56       53.09     11.88 o
  -6   6  12       61.42       50.82     17.62 o
  -5   6  12        0.54        0.53      9.66 o
  -4   6  12        0.71        6.07      7.79 o
  -3   6  12      371.68      381.00     37.86 o
  -2   6  12        7.05        8.98      5.91 o
  -1   6  12      364.62      346.54     15.90 o
   0   6  12      103.46       81.24     10.79 o
   1   6  12      235.69      243.56     13.51 o
   2   6  12       52.59       45.84     16.01 o
   3   6  12      195.18      232.37     47.69 o
   4   6  12       32.63       33.01     10.05 o
   5   6  12      159.52      158.39     25.10 o
   6   6  12       47.35       31.42     10.17 o
   7   6  12        0.03       -3.26     14.44 o
   8   6  12        4.56       14.89     10.38 o
  -8   7  12        9.68       14.90     12.47 o
  -7   7  12        5.04       12.35      9.43 o
  -6   7  12        0.75       14.40     11.26 o
  -5   7  12      147.77      122.69     28.44 o
  -4   7  12       21.36       14.33      6.80 o
  -3   7  12      206.77      173.26     20.20 o
  -2   7  12       52.23       55.33      8.40 o
  -1   7  12      106.52      111.85     11.41 o
   0   7  12       10.03       10.01      8.85 o
   1   7  12        5.25       10.07      4.89 o
   2   7  12        0.30       -3.05      8.91 o
   3   7  12       29.42       26.37     11.08 o
   4   7  12        5.32        1.43      7.20 o
   5   7  12       45.63       41.89      8.06 o
   6   7  12       20.96       17.87     10.73 o
   7   7  12        0.35       -2.20      6.10 o
  -8   8  12        0.59       -4.36      9.19 o
  -7   8  12        0.07       11.66     22.48 o
  -6   8  12       91.07       87.00     12.97 o
  -5   8  12      270.20      294.07     48.41 o
  -4   8  12        1.54        5.46      5.93 o
  -3   8  12       10.39        4.38      4.24 o
  -2   8  12       23.47       23.10      4.24 o
  -1   8  12       19.88       14.55      4.17 o
   0   8  12      629.01      727.64     27.93 o
   1   8  12      126.32      146.08     36.34 o
   2   8  12        0.81       10.50      4.42 o
   3   8  12        3.90        3.58     14.22 o
   4   8  12        1.98       10.22      6.89 o
   5   8  12       22.54       16.33      8.12 o
   6   8  12        2.45       -6.07     15.21 o
  -7   9  12        2.40       18.20      6.17 o
  -6   9  12        0.05       16.89      8.74 o
  -5   9  12       20.53       37.66      9.16 o
  -4   9  12        0.17       -4.48     13.60 o
  -3   9  12      159.08      146.75     10.61 o
  -2   9  12        0.77        2.74      6.53 o
  -1   9  12      221.61      216.88     16.97 o
   0   9  12        5.71       21.21     12.90 o
   1   9  12      219.30      216.10     31.85 o
   2   9  12        4.50       21.00      5.31 o
   3   9  12      192.28      213.99     35.02 o
   4   9  12        9.07       13.82      8.99 o
   5   9  12        0.00       10.38     12.65 o
  -6  10  12       10.75       27.09     14.18 o
  -5  10  12        2.99        5.33      8.66 o
  -4  10  12        2.71        9.35     11.29 o
  -3  10  12      138.37      159.10     41.31 o
  -2  10  12        0.82       13.16      9.14 o
  -1  10  12       94.51       93.94     27.78 o
   0  10  12       76.93       65.75     14.02 o
   1  10  12       19.78       24.20     13.49 o
   2  10  12       81.74       76.75     11.21 o
   3  10  12       45.28       50.94     10.97 o
   4  10  12       33.74       46.02     14.88 o
  -5  11  12        0.08       21.35     17.11 o
  -4  11  12       51.30       33.70     15.28 o
  -3  11  12        4.63       16.45     11.33 o
  -2  11  12       13.72       12.67      7.55 o
  -1  11  12       30.67       35.76      8.43 o
   0  11  12       23.23       13.86     14.66 o
   1  11  12       24.42       14.93     11.58 o
   2  11  12        1.75       10.19     10.17 o
   3  11  12        6.01       11.84      6.80 o
  -3  12  12        0.82       14.62      9.07 o
  -2  12  12        3.38       24.93     12.58 o
  -1  12  12        9.71       11.37      7.46 o
   0  12  12        0.02       14.68      8.91 o
   1  12  12        7.69       15.84      7.16 o
  -1 -12  13        1.28       13.73      8.61 o
   0 -12  13        0.89        3.71      8.49 o
   1 -12  13       17.99       32.28      9.15 o
   2 -12  13       16.65       17.37     20.11 o
   3 -12  13      169.05      206.43     20.33 o
  -3 -11  13      154.23      211.69     32.72 o
  -2 -11  13        1.59       -3.03      9.12 o
  -1 -11  13        3.12        3.80      6.29 o
   0 -11  13        0.62       23.54      9.37 o
   1 -11  13       14.40       23.92     10.17 o
   2 -11  13        9.26       26.54      7.59 o
   3 -11  13        3.67        3.47     13.12 o
   4 -11  13       73.20       84.77     15.83 o
   5 -11  13       44.88       34.74      8.70 o
  -4 -10  13       81.69       66.91     16.19 o
  -3 -10  13        2.42       13.60      8.02 o
  -2 -10  13        7.50       10.59      6.88 o
  -1 -10  13        0.15       13.14     15.39 o
   0 -10  13        0.22       14.47      9.58 o
   1 -10  13       21.60       30.15      9.92 o
   2 -10  13        4.26        0.90      7.69 o
   3 -10  13        3.79      -12.86     15.86 o
   4 -10  13       64.16       66.55     28.33 o
   5 -10  13       10.30        5.88      7.41 o
   6 -10  13        8.83        8.99     12.68 o
  -5  -9  13        9.74        5.73      4.54 o
  -4  -9  13       50.70       54.64     13.53 o
  -3  -9  13       12.89       16.62      4.78 o
  -2  -9  13       76.03       79.21     12.35 o
  -1  -9  13        0.03       -9.94     11.70 o
   0  -9  13        1.14       24.70     13.38 o
   1  -9  13       47.65       34.17      8.24 o
   2  -9  13      137.09      135.56     17.33 o
   3  -9  13        7.87      -14.33     14.33 o
   4  -9  13       37.78       40.81      8.25 o
   5  -9  13       35.44       23.07      6.35 o
   6  -9  13       95.84       97.93     14.81 o
   7  -9  13        3.99       20.95      7.44 o
  -6  -8  13        0.13       -7.75     12.58 o
  -5  -8  13       22.88       19.52      8.26 o
  -4  -8  13       50.87       57.40      7.79 o
  -3  -8  13        6.77       14.06      7.00 o
  -2  -8  13      180.29      197.42     32.68 o
  -1  -8  13      236.09      229.12     28.01 o
   0  -8  13        2.45       13.15      7.30 o
   1  -8  13      195.95      186.58     20.63 o
   2  -8  13      373.34      315.11     48.75 o
   3  -8  13        1.67       -1.40      7.81 o
   4  -8  13      201.13      191.40     16.89 o
   5  -8  13      141.58      132.99     17.43 o
   6  -8  13       69.52       87.94     12.70 o
   7  -8  13        2.94        7.01      7.19 o
  -7  -7  13        2.61        9.21      6.87 o
  -6  -7  13      166.66      178.11     42.92 o
  -5  -7  13       68.78       63.90     10.60 o
  -4  -7  13      177.60      170.98     14.32 o
  -3  -7  13        0.34       11.11     11.48 o
  -2  -7  13      374.74      361.46     29.68 o
  -1  -7  13        1.58        9.21     10.86 o
   0  -7  13        0.32        4.88     10.71 o
   1  -7  13       11.84       15.87      5.26 o
   2  -7  13      175.96      157.98     15.36 o
   3  -7  13       42.35       41.41     12.09 o
   4  -7  13      554.70      617.20     42.12 o
   5  -7  13       58.34       63.45     15.91 o
   6  -7  13       41.33       27.97      9.32 o
   7  -7  13        9.16       25.91      7.94 o
   8  -7  13        1.82       -7.91      7.91 o
  -7  -6  13        7.20       18.93      6.36 o
  -6  -6  13       36.68       36.12     13.67 o
  -5  -6  13       86.01       78.95     15.04 o
  -4  -6  13      414.91      405.23     56.16 o
  -3  -6  13       54.45       73.10     13.10 o
  -2  -6  13      130.56      115.57     13.65 o
  -1  -6  13        0.02        9.20      9.66 o
   0  -6  13        1.17       11.15      5.05 o
   1  -6  13        5.77        5.58     12.54 o
   2  -6  13       69.97       48.64      9.71 o
   3  -6  13       34.75       35.58      9.25 o
   4  -6  13      315.23      354.20     25.30 o
   5  -6  13       10.55       21.61      5.48 o
   6  -6  13      494.50      483.43     92.25 o
   7  -6  13       18.02        6.26     12.21 o
   8  -6  13       24.89       17.38      9.87 o
  -8  -5  13        0.92       -2.48      8.88 o
  -7  -5  13        3.65       16.39     10.82 o
  -6  -5  13       95.92       98.91     12.07 o
  -5  -5  13       63.89       66.37      8.99 o
  -4  -5  13      388.26      401.70     17.21 o
  -3  -5  13       46.05       33.68      9.87 o
  -2  -5  13       89.74       89.60     10.64 o
  -1  -5  13        0.68       11.86      6.54 o
   0  -5  13        1.91       11.19      5.69 o
   1  -5  13        0.02       -8.35      8.35 o
   2  -5  13      280.14      295.52     34.56 o
   3  -5  13      157.55      138.26     25.96 o
   4  -5  13       53.74       46.28     12.72 o
   5  -5  13        5.15       20.04      5.88 o
   6  -5  13      230.67      257.04     21.24 o
   7  -5  13       14.71       12.84      7.72 o
   8  -5  13      153.25      214.20     19.23 o
   9  -5  13        1.15      -10.97     10.97 o
  -8  -4  13        6.14       15.78      8.40 o
  -7  -4  13       24.28        4.58      7.71 o
  -6  -4  13      472.38      479.27     45.26 o
  -5  -4  13       19.28       22.08      5.91 o
  -4  -4  13      109.81       94.92      8.64 o
  -3  -4  13       94.30       73.90     11.65 o
  -2  -4  13      381.94      388.84     14.58 o
  -1  -4  13        9.67       -4.37      7.48 o
   0  -4  13        0.05        8.11      3.86 o
   1  -4  13       10.49        8.91      5.42 o
   2  -4  13        7.57        7.22      5.23 o
   3  -4  13        0.17       -1.59     14.77 o
   4  -4  13        1.26      -10.23     11.48 o
   5  -4  13      114.30      116.48     20.37 o
   6  -4  13      145.05      120.97     19.01 o
   7  -4  13        5.77       13.10      9.18 o
   8  -4  13       88.04       74.94     15.14 o
   9  -4  13        0.06       15.72     10.23 o
  -8  -3  13      142.46      158.30     19.89 o
  -7  -3  13       14.32       21.66      5.73 o
  -6  -3  13      254.75      269.43     19.89 o
  -5  -3  13       49.81       28.14      6.89 o
  -4  -3  13        3.85        8.73      4.42 o
  -3  -3  13        0.20        4.74      4.99 o
  -2  -3  13      136.88      129.56      8.85 o
  -1  -3  13       18.40       11.69      7.39 o
   0  -3  13        3.54        2.54      5.47 o
   1  -3  13       13.20       11.44      9.67 o
   2  -3  13      137.13      113.22     10.48 o
   3  -3  13      161.96      167.01     13.83 o
   4  -3  13       64.34       52.04      9.53 o
   5  -3  13       52.24       55.59      7.88 o
   6  -3  13       74.89       86.19     13.28 o
   7  -3  13       19.41       24.76      7.05 o
   8  -3  13       33.54       41.38     12.29 o
   9  -3  13        0.43       -3.07      6.44 o
  -9  -2  13        0.02       11.66      6.33 o
  -8  -2  13      133.46      125.35     16.16 o
  -7  -2  13        8.89       -7.02     10.97 o
  -6  -2  13      147.02      119.17     19.75 o
  -5  -2  13      152.33      139.14     14.32 o
  -4  -2  13       77.85       97.10     15.34 o
  -3  -2  13       37.32       40.50      5.37 o
  -2  -2  13      105.29       99.14     11.16 o
  -1  -2  13       40.06       42.39      5.67 o
   0  -2  13       42.12       44.96      4.83 o
   1  -2  13       89.79       92.06      8.67 o
   2  -2  13        7.65        4.43      4.46 o
   3  -2  13       50.54       48.05      4.40 o
   4  -2  13      455.15      530.08     26.28 o
   5  -2  13      260.99      266.43     27.92 o
   6  -2  13        2.59        2.43      3.34 o
   7  -2  13        1.01        6.83      8.08 o
   8  -2  13        0.01        0.00      7.31 o
   9  -2  13       17.62        7.53      6.07 o
  -9  -1  13        1.65       11.62      9.98 o
  -8  -1  13       37.20       50.08     13.45 o
  -7  -1  13        3.75       12.78      9.25 o
  -6  -1  13       32.40       46.82     14.55 o
  -5  -1  13       75.19      105.05      9.98 o
  -4  -1  13      494.12      475.26     17.43 o
  -3  -1  13        0.15        3.31      8.14 o
  -2  -1  13      173.30      186.48     18.80 o
  -1  -1  13       43.35       36.52      5.30 o
   0  -1  13       25.60       22.40      4.65 o
   1  -1  13       64.69       71.18      8.24 o
   2  -1  13      300.86      317.18     18.58 o
   3  -1  13       15.65       28.75     10.90 o
   4  -1  13      140.45      121.73     17.10 o
   5  -1  13       50.58       57.85      7.99 o
   6  -1  13       33.82       33.31     10.21 o
   7  -1  13       73.32       63.32     12.36 o
   8  -1  13        0.09        7.86      6.25 o
   9  -1  13       11.15       11.71      4.83 o
  -9   0  13        5.02        5.85     13.38 o
  -8   0  13        3.08        4.65      9.51 o
  -7   0  13        3.92       -3.17      7.90 o
  -6   0  13       24.90       20.97     13.71 o
  -5   0  13      125.04      136.24     20.97 o
  -4   0  13      106.57      112.56     12.79 o
  -3   0  13       94.47       88.88      8.68 o
  -2   0  13      532.27      548.23     14.94 o
  -1   0  13        8.46       12.96      4.44 o
   0   0  13        2.25        1.13      3.96 o
   1   0  13        0.71       13.05      9.51 o
   2   0  13      686.24      700.43     18.36 o
   3   0  13       15.13        9.93      7.20 o
   4   0  13        0.03       -0.93      4.88 o
   5   0  13        9.39       11.58      4.79 o
   6   0  13        0.11        1.76      4.56 o
   7   0  13       48.03       52.27      9.02 o
   8   0  13       10.83        7.33      6.24 o
   9   0  13       14.06       17.75      7.90 o
  -9   1  13       13.36       12.73      7.09 o
  -8   1  13        0.39       -0.70      8.21 o
  -7   1  13       24.81       34.24     13.90 o
  -6   1  13        5.12        6.19     14.62 o
  -5   1  13       20.91       26.38      5.65 o
  -4   1  13        2.12        2.37      4.33 o
  -3   1  13       33.82       45.43      5.18 o
  -2   1  13      319.79      325.50     20.38 o
  -1   1  13        7.33       19.07      4.50 o
   0   1  13        1.98        9.38      2.84 o
   1   1  13        5.16       -1.38      4.88 o
   2   1  13        3.00        3.55      4.54 o
   3   1  13       77.22       75.86      9.42 o
   4   1  13       34.71       47.62     12.38 o
   5   1  13       71.29       62.46      9.87 o
   6   1  13       28.98       17.80      5.24 o
   7   1  13        1.20        7.12      9.94 o
   8   1  13        2.64        2.55     10.09 o
   9   1  13       11.61        7.86     10.97 o
  -9   2  13        0.01        9.57      6.16 o
  -8   2  13        6.62       -0.73      7.88 o
  -7   2  13       79.56       97.07     14.12 o
  -6   2  13       10.83        6.74      6.19 o
  -5   2  13       34.60       28.25      8.00 o
  -4   2  13       53.12       56.67      9.43 o
  -3   2  13      300.43      305.22     44.73 o
  -2   2  13      198.53      221.43     18.98 o
  -1   2  13       44.52       50.80      6.81 o
   0   2  13        4.38       14.76      4.63 o
   1   2  13       26.58       28.40      6.35 o
   2   2  13      415.48      402.29     16.70 o
   3   2  13      705.22      703.11     16.46 o
   4   2  13       10.74        7.11     18.17 o
   5   2  13       73.15       87.30     13.90 o
   6   2  13       14.97       10.09      7.31 o
   7   2  13       12.74       16.62     12.97 o
   8   2  13        3.88        6.98      5.33 o
  -9   3  13       11.01        7.33      4.90 o
  -8   3  13        8.28       -0.56      8.94 o
  -7   3  13        2.39        9.21      7.97 o
  -6   3  13       16.72       10.88     12.94 o
  -5   3  13       57.31       47.74     11.26 o
  -4   3  13        0.88        6.50      7.53 o
  -3   3  13      529.32      574.59     29.72 o
  -2   3  13       84.65       71.75      8.15 o
  -1   3  13       19.23       16.36      4.16 o
   0   3  13       27.33       17.03      4.65 o
   1   3  13        0.90       -4.28      4.28 o
   2   3  13        0.17        1.35      2.96 o
   3   3  13       87.79      114.29     19.04 o
   4   3  13       53.89       63.87      9.38 o
   5   3  13       55.96       62.81     17.11 o
   6   3  13        1.68        4.28      6.16 o
   7   3  13       60.28       81.89     12.99 o
   8   3  13       15.01       26.09      6.13 o
  -9   4  13        1.17       -2.41     12.83 o
  -8   4  13        4.19       12.96      5.86 o
  -7   4  13       11.92       26.60     11.66 o
  -6   4  13        0.01       -1.15      8.04 o
  -5   4  13       81.70       77.72     11.17 o
  -4   4  13       21.88       25.10      7.86 o
  -3   4  13       46.29       52.48      8.14 o
  -2   4  13        1.48        3.14     10.46 o
  -1   4  13       36.81       35.78      6.49 o
   0   4  13       20.70       10.05      8.15 o
   1   4  13      151.50      139.03     12.79 o
   2   4  13       24.40       25.54      7.50 o
   3   4  13      294.65      337.86     38.13 o
   4   4  13       71.50       62.82     14.71 o
   5   4  13       19.32       29.14      8.23 o
   6   4  13        7.20       14.03      8.57 o
   7   4  13       15.74       11.49     16.64 o
   8   4  13       31.94       17.44      8.08 o
  -8   5  13        6.16        6.57     10.05 o
  -7   5  13       65.21       54.83      9.27 o
  -6   5  13        0.43        2.11      4.40 o
  -5   5  13       41.12       52.92     14.99 o
  -4   5  13       39.95       13.01      7.53 o
  -3   5  13      320.96      319.98     19.28 o
  -2   5  13        1.95        3.90      5.76 o
  -1   5  13      193.92      193.57     11.76 o
   0   5  13        0.49        3.17      3.71 o
   1   5  13      287.24      276.45     22.24 o
   2   5  13        1.61       13.74      6.38 o
   3   5  13      436.56      479.78     65.14 o
   4   5  13       29.69       19.09      6.61 o
   5   5  13      218.34      227.65     19.82 o
   6   5  13       12.33        8.49      7.87 o
   7   5  13        0.32       12.06      8.62 o
  -8   6  13       19.71       16.70      5.66 o
  -7   6  13       22.41       20.80     10.12 o
  -6   6  13        0.48        3.66      6.53 o
  -5   6  13       49.98       45.91     11.48 o
  -4   6  13       76.81      110.51     11.49 o
  -3   6  13      355.85      292.91     37.52 o
  -2   6  13       16.16        2.65      5.78 o
  -1   6  13      289.64      259.39     32.21 o
   0   6  13       10.96       20.62      7.54 o
   1   6  13      146.94      150.37     21.01 o
   2   6  13        2.06       15.01      4.39 o
   3   6  13       78.34       88.70     35.20 o
   4   6  13        0.02        1.61     10.90 o
   5   6  13      241.65      256.48     24.69 o
   6   6  13        0.22       14.92     14.84 o
   7   6  13        4.01       16.51      6.27 o
  -8   7  13        5.76       23.84     12.51 o
  -7   7  13        0.02       -3.66     10.53 o
  -6   7  13       16.02        5.92      9.32 o
  -5   7  13      323.37      260.03     36.48 o
  -4   7  13        0.14        4.99      4.47 o
  -3   7  13       75.05       67.84      7.68 o
  -2   7  13        2.72        7.26      6.45 o
  -1   7  13       47.81       47.76     10.93 o
   0   7  13       22.41       20.01     12.47 o
   1   7  13       40.67       46.30     14.47 o
   2   7  13        0.33       10.69      5.84 o
   3   7  13      127.80      110.33     20.34 o
   4   7  13        1.21        6.51      7.11 o
   5   7  13       36.09       33.76      9.11 o
   6   7  13       20.03       42.92     16.01 o
  -7   8  13       29.62       25.74     10.43 o
  -6   8  13        0.66       13.27     10.53 o
  -5   8  13      116.90      128.41     15.42 o
  -4   8  13        3.03       11.33      5.48 o
  -3   8  13       56.74       40.65     10.90 o
  -2   8  13       20.48       12.67      3.66 o
  -1   8  13       36.67       25.04      8.01 o
   0   8  13        0.88        0.10      4.97 o
   1   8  13       13.60       23.27      8.33 o
   2   8  13       57.85       51.21     10.68 o
   3   8  13       10.44       34.85     11.54 o
   4   8  13        0.68        4.81      6.78 o
   5   8  13       17.96       32.39     12.31 o
   6   8  13       19.21       25.44      7.20 o
  -6   9  13       54.21       47.84     11.49 o
  -5   9  13       11.70       12.13      7.79 o
  -4   9  13        0.70        8.49      6.12 o
  -3   9  13       29.91       22.43      6.09 o
  -2   9  13      157.57      136.92     24.34 o
  -1   9  13        1.30       10.93      5.77 o
   0   9  13        4.49       17.25     10.82 o
   1   9  13       10.35       15.43      6.94 o
   2   9  13      164.26      184.10     44.38 o
   3   9  13       66.64       45.32     12.47 o
   4   9  13       27.35       28.90      7.71 o
   5   9  13        1.10       12.63      6.52 o
  -5  10  13       20.34       19.83      3.85 o
  -4  10  13        7.96       16.60     13.90 o
  -3  10  13       17.30        7.31      9.29 o
  -2  10  13        9.84       23.69      8.55 o
  -1  10  13        6.30       17.62      6.52 o
   0  10  13        0.77        5.50      7.03 o
   1  10  13       10.08       19.74      9.25 o
   2  10  13        0.30       13.11     29.24 o
   3  10  13       40.04       33.89      9.39 o
  -3  11  13       32.26       18.71     14.40 o
  -2  11  13        2.35       28.52      8.99 o
  -1  11  13       22.51       21.12      8.48 o
   0  11  13        1.33        4.46      7.64 o
   1  11  13       37.46       35.42      9.75 o
   2  11  13        2.38       -0.30     15.79 o
  -2 -11  14        2.92        6.78     19.85 o
  -1 -11  14       81.14      108.44     19.86 o
   0 -11  14       39.30       71.36     19.96 o
   1 -11  14       73.30       90.45     15.25 o
   2 -11  14        6.98      -10.09     10.09 o
   3 -11  14        8.56       26.61     12.36 o
  -3 -10  14        7.32       11.48      8.26 o
  -2 -10  14       20.36       15.92     13.78 o
  -1 -10  14       60.99       69.90     12.86 o
   0 -10  14       29.64       35.20      8.77 o
   1 -10  14       67.34       53.66      9.80 o
   2 -10  14       81.21       79.94     11.09 o
   3 -10  14        1.17        5.32     10.23 o
   4 -10  14       70.21       85.90     13.83 o
   5 -10  14       30.89       44.75      9.96 o
  -5  -9  14       46.34       54.50     10.06 o
  -4  -9  14       61.15       80.90     10.55 o
  -3  -9  14        1.04       19.29      8.05 o
  -2  -9  14      101.46      116.84     29.24 o
  -1  -9  14        3.12       24.19      8.25 o
   0  -9  14       14.08        7.95     15.97 o
   1  -9  14       38.81       35.03     17.43 o
   2  -9  14       87.14       99.48     14.34 o
   3  -9  14       51.61       69.04     10.55 o
   4  -9  14       33.57       39.35      8.85 o
   5  -9  14        1.93       15.46      7.38 o
   6  -9  14        0.17       13.91     14.01 o
  -5  -8  14        0.02        1.01      4.88 o
  -4  -8  14       17.13       13.42      7.46 o
  -3  -8  14       19.84        4.38      6.05 o
  -2  -8  14       71.77       77.36     15.72 o
  -1  -8  14       36.55       34.93      9.34 o
   0  -8  14      178.28      179.68     22.20 o
   1  -8  14        9.13       17.36      6.85 o
   2  -8  14      100.22      100.80     14.94 o
   3  -8  14        2.10       15.61      7.70 o
   4  -8  14       19.46        7.34      7.80 o
   5  -8  14        2.89       10.44     10.94 o
   6  -8  14       53.81       42.84     28.37 o
   7  -8  14        0.66       17.15     21.24 o
  -6  -7  14        4.12       13.09      8.63 o
  -5  -7  14        3.39        0.42      7.57 o
  -4  -7  14       28.01        7.35      6.75 o
  -3  -7  14        1.04       -0.33     15.14 o
  -2  -7  14      269.64      218.10     33.39 o
  -1  -7  14       30.01       21.56      7.01 o
   0  -7  14      363.48      398.52     50.69 o
   1  -7  14       59.27       62.56      9.33 o
   2  -7  14      567.39      560.84     61.46 o
   3  -7  14       13.49       16.95      8.37 o
   4  -7  14        3.97       -4.61     13.16 o
   5  -7  14        7.26       13.85      7.40 o
   6  -7  14        7.07       16.74      7.62 o
   7  -7  14        2.40       13.05      5.56 o
  -7  -6  14        1.25       -8.92     11.40 o
  -6  -6  14       39.60       35.31     12.29 o
  -5  -6  14        2.53       12.55     11.22 o
  -4  -6  14        3.14        1.54      4.46 o
  -3  -6  14       20.47       32.99      6.45 o
  -2  -6  14      462.91      451.09     43.97 o
  -1  -6  14        3.44        9.21      4.48 o
   0  -6  14      682.21      723.26     69.73 o
   1  -6  14        2.33       20.45      7.42 o
   2  -6  14      194.77      216.82     20.86 o
   3  -6  14        2.58        6.42      6.83 o
   4  -6  14       13.66      -12.29     12.29 o
   5  -6  14       17.07       28.32      8.24 o
   6  -6  14      136.60      129.63     18.28 o
   7  -6  14        8.38       31.68      8.57 o
   8  -6  14        0.18        8.75      6.63 o
  -7  -5  14        0.04       10.16      7.75 o
  -6  -5  14        0.28       21.13      6.07 o
  -5  -5  14       11.55        3.37      4.31 o
  -4  -5  14       66.19       60.75      9.94 o
  -3  -5  14        1.96        8.71      5.67 o
  -2  -5  14      152.78      194.17     22.55 o
  -1  -5  14       47.21       53.70      8.84 o
   0  -5  14      983.14      965.11     37.22 o
   1  -5  14       49.44       44.78     15.06 o
   2  -5  14      419.38      402.03     57.11 o
   3  -5  14       22.11       25.37      8.81 o
   4  -5  14      253.12      251.08     50.56 o
   5  -5  14       74.51       50.52     12.37 o
   6  -5  14       67.45       63.74     18.02 o
   7  -5  14        4.62        9.55      5.20 o
   8  -5  14       36.98       61.79     23.47 o
  -8  -4  14        1.82      -12.06     12.06 o
  -7  -4  14        8.59        8.76      9.01 o
  -6  -4  14      131.28      119.62     14.77 o
  -5  -4  14       39.58       28.30      4.74 o
  -4  -4  14      266.48      288.41     13.43 o
  -3  -4  14        8.45       16.08      7.03 o
  -2  -4  14      764.04      810.26     30.09 o
  -1  -4  14        0.27        6.72     13.20 o
   0  -4  14      953.77      998.27     35.27 o
   1  -4  14        4.52        8.57     11.01 o
   2  -4  14      851.55      945.83     64.50 o
   3  -4  14       13.51       15.44      8.92 o
   4  -4  14       15.65       20.31      5.77 o
   5  -4  14       16.96       20.48     13.27 o
   6  -4  14       17.87        9.24      7.90 o
   7  -4  14      148.06      137.86     25.59 o
   8  -4  14       81.13       93.36     12.94 o
  -8  -3  14       10.71       12.92      7.89 o
  -7  -3  14       10.73       -6.94     10.68 o
  -6  -3  14       54.64       74.05     16.49 o
  -5  -3  14       90.58       65.01      6.72 o
  -4  -3  14       40.66       48.81     12.23 o
  -3  -3  14       17.45       25.77      5.81 o
  -2  -3  14      300.01      297.39     14.15 o
  -1  -3  14        0.10       -7.45      8.70 o
   0  -3  14      885.96     1006.36     38.13 o
   1  -3  14        3.73       -1.16      4.71 o
   2  -3  14       18.05       12.57      5.44 o
   3  -3  14      115.29      103.00      8.62 o
   4  -3  14       40.90       44.70      7.82 o
   5  -3  14       61.28       46.16      7.96 o
   6  -3  14       11.18       14.56     13.27 o
   7  -3  14        7.56       12.06      7.38 o
   8  -3  14       37.54       48.62     16.52 o
  -8  -2  14       80.31       87.12     13.46 o
  -7  -2  14      150.35      185.48     16.91 o
  -6  -2  14        7.72       -1.12      4.77 o
  -5  -2  14       25.68       22.69     12.17 o
  -4  -2  14       41.20       51.64     11.35 o
  -3  -2  14      145.50      140.61     13.28 o
  -2  -2  14      196.95      191.18     20.72 o
  -1  -2  14        8.48       10.88      8.31 o
   0  -2  14       21.38       23.24      5.97 o
   1  -2  14       81.96       85.72      8.40 o
   2  -2  14       64.46       56.00      7.83 o
   3  -2  14        0.80       10.10      7.16 o
   4  -2  14      433.40      461.51     18.83 o
   5  -2  14       36.51       23.90      5.41 o
   6  -2  14       78.47       75.84      8.91 o
   7  -2  14       23.37       10.46     19.04 o
   8  -2  14        0.17       -2.12     13.31 o
  -8  -1  14       53.43       52.83     10.56 o
  -7  -1  14        4.03        5.75      6.33 o
  -6  -1  14        3.76       10.57      5.83 o
  -5  -1  14        3.83       11.95      5.27 o
  -4  -1  14      506.14      534.58     17.63 o
  -3  -1  14       17.58       21.90      4.01 o
  -2  -1  14      100.12       84.93      7.27 o
  -1  -1  14        7.61        3.13      5.93 o
   0  -1  14       57.93       68.46      9.04 o
   1  -1  14        1.50        4.98      7.60 o
   2  -1  14      184.19      207.26     20.26 o
   3  -1  14       13.73       11.52      6.85 o
   4  -1  14       80.24       89.83      9.50 o
   5  -1  14       90.08       97.71     11.64 o
   6  -1  14        2.03        0.36      9.72 o
   7  -1  14       62.65       48.68      6.75 o
   8  -1  14        4.71        0.89     11.22 o
  -8   0  14        5.02        1.59     12.68 o
  -7   0  14       13.08       19.94      7.17 o
  -6   0  14       69.05       74.06     13.78 o
  -5   0  14      130.70      117.53     10.79 o
  -4   0  14       34.18       29.89      5.51 o
  -3   0  14        9.52       17.09      5.76 o
  -2   0  14      249.23      292.08     13.62 o
  -1   0  14       50.98       45.93      4.99 o
   0   0  14      248.88      251.79     24.54 o
   1   0  14       86.05      109.12     10.26 o
   2   0  14       77.82       81.32      9.66 o
   3   0  14       36.61       27.27      4.98 o
   4   0  14      192.55      178.90     19.13 o
   5   0  14       11.88       25.39      8.70 o
   6   0  14      151.11      167.86     24.64 o
   7   0  14       45.82       35.90      8.82 o
   8   0  14       35.02       32.23      6.74 o
  -8   1  14        7.38        8.33      7.52 o
  -7   1  14       45.84       26.90      8.91 o
  -6   1  14       14.10       22.81     10.06 o
  -5   1  14        0.17        9.43     12.36 o
  -4   1  14      209.28      203.18     18.10 o
  -3   1  14       24.99       16.57      4.44 o
  -2   1  14        2.43        1.12      4.58 o
  -1   1  14      182.39      194.51     20.51 o
   0   1  14        9.94       10.04      4.05 o
   1   1  14      226.40      224.25     22.20 o
   2   1  14       33.05       40.48      6.08 o
   3   1  14       55.24       60.72      9.16 o
   4   1  14       22.21       21.88      6.66 o
   5   1  14       38.41       43.80      9.66 o
   6   1  14       51.80       40.17     10.15 o
   7   1  14        0.47       12.50      5.52 o
   8   1  14        4.96        4.05      8.85 o
  -8   2  14       29.55       16.61      9.66 o
  -7   2  14       41.69       31.52      8.96 o
  -6   2  14      146.41      130.31     11.68 o
  -5   2  14       47.51       53.22     10.09 o
  -4   2  14       12.59       16.52     11.37 o
  -3   2  14      135.65      125.82     11.95 o
  -2   2  14       77.26       79.21      9.12 o
  -1   2  14       13.25        7.39      5.14 o
   0   2  14      318.51      334.74     30.64 o
   1   2  14        1.36       10.54      3.70 o
   2   2  14      104.05       98.00      7.89 o
   3   2  14      343.11      361.54     53.57 o
   4   2  14       88.14      100.65     16.93 o
   5   2  14       12.97       19.29      5.87 o
   6   2  14       10.71       10.21      6.79 o
   7   2  14        3.57        4.11      9.79 o
   8   2  14        4.43        5.83     12.47 o
  -8   3  14        8.82       21.45      9.29 o
  -7   3  14        3.49        5.32     13.49 o
  -6   3  14       69.21       55.73     11.15 o
  -5   3  14       49.05       50.92      9.08 o
  -4   3  14      111.69      111.34     10.87 o
  -3   3  14      291.09      308.70     19.11 o
  -2   3  14       89.80       68.38     12.09 o
  -1   3  14       47.68       49.35      6.10 o
   0   3  14      174.89      151.16     16.39 o
   1   3  14       57.72       71.10      9.93 o
   2   3  14       32.00       37.26     10.81 o
   3   3  14       49.21       41.22      8.12 o
   4   3  14       42.23       29.83      7.19 o
   5   3  14        1.45       -0.36     13.60 o
   6   3  14        6.36        4.77      4.78 o
   7   3  14        0.62       12.71     14.73 o
   8   3  14        1.52        3.91      6.20 o
  -8   4  14        3.25        3.52      4.93 o
  -7   4  14       12.88        0.73      8.06 o
  -6   4  14        0.53       14.20      5.08 o
  -5   4  14        1.81        7.45      5.23 o
  -4   4  14       89.50       65.90      9.66 o
  -3   4  14       52.86       59.86      7.83 o
  -2   4  14       43.77       27.98      6.85 o
  -1   4  14      155.55      179.83     22.95 o
   0   4  14      472.44      527.34     21.98 o
   1   4  14      112.78      112.04     11.17 o
   2   4  14      166.96      174.52     14.94 o
   3   4  14       13.52       15.64     17.43 o
   4   4  14       25.72       37.10      7.67 o
   5   4  14       25.90       18.91      8.00 o
   6   4  14        0.93       14.50      6.40 o
   7   4  14        1.34       15.22      9.17 o
  -8   5  14        0.45       -9.29      9.29 o
  -7   5  14        3.09        4.49      8.65 o
  -6   5  14        7.60        9.81      6.39 o
  -5   5  14       12.14       21.43     23.07 o
  -4   5  14       12.54       17.97      6.73 o
  -3   5  14       60.86       50.57     10.97 o
  -2   5  14      227.87      247.44     18.90 o
  -1   5  14       36.40       34.55      9.93 o
   0   5  14      128.08      132.68      9.75 o
   1   5  14       77.26       75.91     15.83 o
   2   5  14      247.81      202.02     27.59 o
   3   5  14       40.87       42.78      7.70 o
   4   5  14       15.30        9.41      4.55 o
   5   5  14        5.14       14.81      8.08 o
   6   5  14       12.88       -1.46      7.60 o
   7   5  14       43.19       27.61     15.94 o
  -7   6  14        1.07        2.92      8.95 o
  -6   6  14        4.27        7.91      6.64 o
  -5   6  14       68.99       68.69     11.45 o
  -4   6  14       22.85        9.97      6.76 o
  -3   6  14       68.88       65.22     15.93 o
  -2   6  14      207.23      185.14     13.11 o
  -1   6  14      261.70      235.78     30.12 o
   0   6  14      171.64      191.65     22.43 o
   1   6  14      266.15      257.17     34.12 o
   2   6  14       53.90       65.04     11.88 o
   3   6  14       33.23       41.43      9.81 o
   4   6  14        0.14       -2.96      8.82 o
   5   6  14       33.24       44.38     11.11 o
   6   6  14       10.56       14.23     12.72 o
  -7   7  14       41.12       45.82     10.05 o
  -6   7  14        7.09       21.72      6.76 o
  -5   7  14        8.79        3.95      6.59 o
  -4   7  14        4.01       -6.84      6.89 o
  -3   7  14       29.97       16.42     14.12 o
  -2   7  14       26.70       26.33      6.06 o
  -1   7  14      142.78      133.17     20.61 o
   0   7  14       74.54       87.41     10.56 o
   1   7  14       90.81      128.92     14.19 o
   2   7  14       67.00       67.60     13.29 o
   3   7  14        6.21        2.35      4.62 o
   4   7  14        6.11       14.99      5.60 o
   5   7  14       11.18       12.44     13.12 o
   6   7  14        2.71        6.20      5.57 o
  -6   8  14        9.75       21.64      7.90 o
  -5   8  14       23.39       14.84     13.09 o
  -4   8  14        5.40       -1.27      4.44 o
  -3   8  14        0.10       -6.31      6.31 o
  -2   8  14      159.71      173.74     14.59 o
  -1   8  14      128.06      139.82     25.25 o
   0   8  14       22.53       30.09      8.42 o
   1   8  14      132.71      138.15     22.48 o
   2   8  14      127.86      128.98     12.92 o
   3   8  14        0.98       13.99      8.91 o
   4   8  14       13.62       14.09      9.53 o
   5   8  14        7.27       -3.28      8.99 o
  -5   9  14       14.73       16.12      6.17 o
  -4   9  14       15.30       12.29     14.92 o
  -3   9  14        4.86      -12.43     13.01 o
  -1   9  14      135.45      105.80     21.93 o
   0   9  14        8.45       17.97      9.69 o
   1   9  14      100.15       99.76     18.41 o
   2   9  14       33.63       26.43      7.44 o
   3   9  14        1.06        4.97      8.04 o
   4   9  14       10.20       16.67      6.59 o
  -4  10  14        0.07       -1.68      8.55 o
  -3  10  14        1.69       19.45      9.51 o
  -2  10  14        0.23       11.26     16.60 o
  -1  10  14       29.08       14.18      6.00 o
   0  10  14      202.30      206.79     17.71 o
   1  10  14       56.80       56.58     10.36 o
   2  10  14        0.04        9.02      4.79 o
  -2 -10  15        8.70       13.72     18.50 o
  -1 -10  15        4.33       16.13      9.14 o
   0 -10  15        2.22        6.19     10.75 o
   1 -10  15        1.86        5.88      7.38 o
   2 -10  15        9.21       11.02     10.78 o
   3 -10  15        3.97       -1.94      8.02 o
  -3  -9  15        7.34        3.55     10.38 o
  -2  -9  15       19.43       22.17      6.36 o
  -1  -9  15        3.01       20.93      9.69 o
   0  -9  15        0.31       10.20     11.63 o
   1  -9  15        2.20       -5.08      7.47 o
   2  -9  15        0.56       13.08      9.22 o
   3  -9  15       67.54       55.51      9.84 o
   4  -9  15      121.43      123.78     20.25 o
   5  -9  15       43.41       63.31     11.01 o
  -5  -8  15        9.14       19.52      8.63 o
  -4  -8  15      100.34      128.56     21.63 o
  -3  -8  15       61.85       50.67     16.82 o
  -2  -8  15        0.78       10.41     18.54 o
  -1  -8  15        2.51        8.27     13.31 o
   0  -8  15        0.66       -8.81      8.81 o
   1  -8  15       11.03       18.53      7.02 o
   2  -8  15        0.45        7.16      9.62 o
   3  -8  15        0.76        0.97     15.39 o
   4  -8  15       19.26       14.04      9.44 o
   5  -8  15       10.12        6.01      6.18 o
   6  -8  15       46.41       64.02     10.35 o
  -5  -7  15       53.93       44.66     16.52 o
  -4  -7  15       30.90       16.60      7.53 o
  -3  -7  15        7.90       10.67     20.04 o
  -2  -7  15       12.93       12.49     12.29 o
  -1  -7  15        9.96       12.92      5.64 o
   0  -7  15        0.00       -6.27      8.99 o
   1  -7  15        0.10       -1.70      8.87 o
   2  -7  15       23.57       20.38      7.41 o
   3  -7  15      133.26      133.70     15.60 o
   4  -7  15        3.58       17.15      6.53 o
   5  -7  15        0.05       -3.03     15.10 o
   6  -7  15        9.44        9.64      5.88 o
  -6  -6  15       23.50       32.46      8.48 o
  -4  -6  15        0.06        4.17      6.66 o
  -3  -6  15      143.71      144.25     21.94 o
  -2  -6  15        2.71        3.07     15.86 o
  -1  -6  15       63.54       61.74      7.85 o
   0  -6  15        0.60        5.55      6.87 o
   1  -6  15       51.43       48.13      8.26 o
   2  -6  15        0.07       -1.77      7.09 o
   3  -6  15       78.72       81.96     12.62 o
   4  -6  15      142.81      156.21     14.41 o
   5  -6  15       31.59       30.56      7.55 o
   6  -6  15       10.12       18.55     13.05 o
   7  -6  15       75.89       81.40     11.27 o
  -5  -5  15       13.81       24.35     10.38 o
  -4  -5  15       61.18       62.02     10.59 o
  -3  -5  15       56.64       49.97      7.97 o
  -2  -5  15        1.95        4.57      6.05 o
  -1  -5  15        5.89        3.65      3.59 o
   0  -5  15        0.21       -8.28      8.28 o
   1  -5  15       57.53       60.00      9.80 o
   2  -5  15       85.85      114.71     14.73 o
   3  -5  15        8.28       15.02      5.29 o
   4  -5  15       41.32       37.26      7.74 o
   5  -5  15       86.64       66.12     11.43 o
   6  -5  15        0.02        1.01      5.95 o
   7  -5  15       15.61       -4.66      7.34 o
  -7  -4  15       66.03       94.75     18.50 o
  -6  -4  15       12.92        7.24      6.72 o
  -5  -4  15      107.48       93.74     16.45 o
  -4  -4  15       63.16       52.94      9.82 o
  -3  -4  15        4.70       11.20      6.40 o
  -2  -4  15      187.92      195.21     22.46 o
  -1  -4  15      164.69      141.83     15.85 o
   0  -4  15        1.66       18.63      7.05 o
   1  -4  15       87.82       92.72     12.82 o
   2  -4  15      129.42      131.80     19.72 o
   3  -4  15       73.05       93.92     14.18 o
   4  -4  15       11.50        0.36      7.85 o
   5  -4  15      132.27      107.11     14.99 o
   6  -4  15       39.02       31.15      9.78 o
   7  -4  15       32.36       50.89     18.43 o
  -7  -3  15       17.50        7.33     11.48 o
  -6  -3  15        3.23       -5.80     12.36 o
  -5  -3  15       52.05       60.25     18.32 o
  -4  -3  15       20.90       19.40      7.24 o
  -3  -3  15      103.99      102.82      9.51 o
  -2  -3  15       87.36       79.19      9.23 o
  -1  -3  15        4.90       19.87      4.70 o
   0  -3  15        4.88       -1.46      4.97 o
   1  -3  15        0.36        5.56      3.89 o
   2  -3  15      140.34      148.47     24.07 o
   3  -3  15      580.45      641.10     46.12 o
   4  -3  15      191.96      194.73     26.45 o
   5  -3  15      133.77      159.76     15.58 o
   6  -3  15        0.60        7.55      7.05 o
   7  -3  15       36.31       45.91     13.97 o
   8  -3  15        3.21       16.45      7.24 o
  -7  -2  15       17.66       29.88      9.09 o
  -6  -2  15        6.40       -0.14      5.96 o
  -5  -2  15      118.09      128.81     21.64 o
  -4  -2  15       69.03       80.98     10.02 o
  -3  -2  15      806.33      769.14     91.82 o
  -2  -2  15      331.80      326.20     18.20 o
  -1  -2  15        8.48       17.26      5.18 o
   0  -2  15        2.42        9.93      3.55 o
   1  -2  15       23.09       25.37      4.31 o
   2  -2  15      343.00      315.35     14.88 o
   3  -2  15      351.32      361.97     35.89 o
   4  -2  15       25.26       26.21      7.94 o
   5  -2  15      117.54      141.65     24.22 o
   6  -2  15       27.94       27.93     11.48 o
   7  -2  15       18.18      -12.86     12.86 o
   8  -2  15       32.87       42.04     16.60 o
  -8  -1  15        5.37        6.39     11.84 o
  -7  -1  15       27.61       42.81     16.05 o
  -6  -1  15        0.08        1.83      4.26 o
  -5  -1  15      233.57      259.30     17.68 o
  -4  -1  15       43.89       50.45      6.14 o
  -3  -1  15      146.59      134.77     15.14 o
  -2  -1  15       78.81       70.58      7.41 o
  -1  -1  15      213.11      223.91     27.65 o
   0  -1  15        4.25        3.01      3.41 o
   1  -1  15       98.85      104.99     10.41 o
   2  -1  15       98.48       90.07      9.02 o
   3  -1  15       78.39       86.20      9.81 o
   4  -1  15        0.21       -4.65      4.92 o
   5  -1  15       72.03       67.82     14.88 o
   6  -1  15       79.22       70.44     13.94 o
   7  -1  15       22.36       22.68      5.55 o
   8  -1  15        0.19        5.26      6.07 o
  -8   0  15       20.28       21.17     11.40 o
  -7   0  15       13.31        3.83      5.06 o
  -6   0  15       91.91      103.35     11.64 o
  -5   0  15       42.16       56.03     13.42 o
  -4   0  15       19.93       15.32      4.58 o
  -3   0  15       61.73       43.96      8.39 o
  -2   0  15      379.15      389.32     15.80 o
  -1   0  15       15.49       10.29      4.42 o
   0   0  15        2.88        6.84      3.63 o
   1   0  15        4.26        3.15      6.00 o
   2   0  15      179.82      163.35     15.88 o
   3   0  15       57.52       40.32      5.71 o
   4   0  15       25.87       34.21      8.35 o
   5   0  15      151.62      146.02     16.64 o
   6   0  15        9.86       13.62      5.66 o
   7   0  15       24.30       14.19     10.38 o
   8   0  15       11.55        3.87      7.09 o
  -8   1  15        1.83        5.03      9.98 o
  -7   1  15       37.69       38.86     11.01 o
  -6   1  15       24.85       40.44      9.53 o
  -5   1  15       82.52       73.74     17.18 o
  -4   1  15       20.23       48.47     21.32 o
  -3   1  15       85.14       87.98      8.20 o
  -2   1  15       37.91       28.51      7.98 o
  -1   1  15       51.88       60.86     11.28 o
   0   1  15        3.99       12.08      3.87 o
   1   1  15      183.26      165.33     25.75 o
   2   1  15        2.32       12.63      4.04 o
   3   1  15       27.94       31.05      5.73 o
   4   1  15       82.20       80.33     11.87 o
   5   1  15      126.49      137.03     19.38 o
   6   1  15       12.00       16.41      7.44 o
   7   1  15       21.22       30.90      7.58 o
  -8   2  15       16.09       27.48      8.40 o
  -7   2  15       42.61       51.80      9.92 o
  -6   2  15       11.60       14.20      9.25 o
  -5   2  15      241.59      248.95     21.46 o
  -4   2  15       99.69      107.59     14.82 o
  -3   2  15       15.26       19.09      5.55 o
  -2   2  15       15.62        4.08      5.45 o
  -1   2  15      627.69      655.63     37.31 o
   0   2  15        6.00       11.32      7.79 o
   1   2  15      514.38      564.71     34.95 o
   2   2  15        0.68        1.59      8.73 o
   3   2  15      185.67      184.60     23.43 o
   4   2  15        1.70       -3.54      7.48 o
   5   2  15       45.37       37.54     11.70 o
   6   2  15        1.95       -6.26     16.82 o
   7   2  15       25.23       22.12      6.64 o
  -8   3  15        0.01       -1.54     11.26 o
  -7   3  15       12.61        9.55      9.20 o
  -6   3  15        1.19       -8.31      8.31 o
  -5   3  15       48.62       50.21      7.98 o
  -4   3  15        9.35       12.34      6.14 o
  -3   3  15      122.65      125.07     15.59 o
  -2   3  15        0.36        8.08      4.05 o
  -1   3  15        0.41        4.52      3.46 o
   0   3  15        4.55       -2.17      4.08 o
   1   3  15       20.96       28.68      9.59 o
   2   3  15        3.97       -1.44      7.40 o
   3   3  15       58.58       74.54      9.65 o
   4   3  15       15.90        1.07      6.35 o
   5   3  15      173.55      152.96     26.43 o
   6   3  15       54.60       61.92     20.84 o
   7   3  15       34.52       46.24      9.59 o
  -7   4  15       32.32       19.02      9.17 o
  -6   4  15       22.19       15.53      8.94 o
  -5   4  15      126.48      140.17     18.62 o
  -4   4  15       19.57       14.88      8.08 o
  -3   4  15       28.26       23.66      5.28 o
  -2   4  15        4.76        5.77      8.55 o
  -1   4  15      150.92      160.07     19.38 o
   0   4  15        0.63        2.41      3.29 o
   1   4  15      107.13       97.77     10.92 o
   2   4  15       68.29       67.19     10.16 o
   3   4  15       14.97       15.19      5.88 o
   4   4  15        2.96       11.03      7.65 o
   5   4  15       24.93       27.54      7.02 o
   6   4  15       86.97      102.80     35.16 o
   7   4  15       55.13       66.03     22.30 o
  -7   5  15       62.20       41.61     13.78 o
  -6   5  15       91.80       90.85     12.83 o
  -5   5  15       53.37       44.52      9.56 o
  -4   5  15        5.66       26.41      8.70 o
  -3   5  15       44.81       50.43      8.44 o
  -2   5  15       35.54       27.63      4.93 o
  -1   5  15       53.37       44.08      7.13 o
   0   5  15        0.54       -2.73      7.75 o
   1   5  15       10.62       13.34     11.88 o
   2   5  15       20.27       28.05      8.80 o
   3   5  15       41.75       50.56     12.67 o
   4   5  15       59.98       75.17     10.43 o
   5   5  15        6.51        9.76      6.33 o
   6   5  15       15.42        9.84     10.60 o
  -6   6  15       50.41       69.08     16.32 o
  -5   6  15        0.18        8.77      8.97 o
  -4   6  15       32.01       33.46      9.47 o
  -3   6  15       14.74        8.85      4.87 o
  -2   6  15       17.69       14.03      3.99 o
  -1   6  15        9.86        8.28      5.49 o
   0   6  15        3.30        3.75     10.53 o
   1   6  15        0.01        8.35      8.74 o
   2   6  15        3.80       14.47      5.82 o
   3   6  15       26.87       37.75     10.57 o
   4   6  15      110.36      112.32     16.92 o
   5   6  15        2.11        5.09      9.47 o
  -6   7  15        4.39        9.21      6.48 o
  -5   7  15        0.01       24.75      8.81 o
  -4   7  15      108.49      140.25     12.35 o
  -3   7  15       54.57       41.72      7.09 o
  -2   7  15        0.17        6.37      4.73 o
  -1   7  15       37.82       31.00      8.01 o
   0   7  15        2.15        7.17      7.57 o
   1   7  15       66.30       74.72     12.30 o
   2   7  15       20.01       18.38      8.77 o
   3   7  15        2.78       17.03      8.19 o
   4   7  15      111.33      156.68     48.91 o
   5   7  15       11.43       -0.69      5.15 o
  -5   8  15       24.22       20.51      9.23 o
  -4   8  15       75.05       48.51     14.55 o
  -3   8  15        2.31       31.81     10.97 o
  -2   8  15       18.85       17.69     13.67 o
  -1   8  15        3.71        3.47      6.98 o
   0   8  15        2.72        7.14      4.72 o
   1   8  15       12.12        9.65      7.20 o
   2   8  15       24.36       29.67      8.76 o
   3   8  15       17.88       19.98      5.88 o
   4   8  15       66.87       54.48     11.99 o
  -4   9  15       89.01      103.60     32.53 o
  -3   9  15       27.22       -7.31     17.18 o
  -2   9  15       34.57       46.87     26.61 o
  -1   9  15        5.03        8.33     11.22 o
   0   9  15        1.62        2.87      9.83 o
   1   9  15        2.71        4.65      9.10 o
   2   9  15       43.50       35.63      9.84 o
  -2  -9  16        9.76       10.04      5.51 o
  -1  -9  16        9.05       15.90      6.27 o
   0  -9  16      107.83      111.07     12.99 o
   1  -9  16        5.97       18.28      5.57 o
   2  -9  16       81.35      107.90     16.34 o
   3  -9  16        2.04       -7.22     12.68 o
  -3  -8  16        5.38       15.20      6.91 o
  -2  -8  16      102.14       96.97     15.32 o
  -1  -8  16        7.69       19.83      4.92 o
   0  -8  16      151.86      155.09     17.85 o
   1  -8  16        3.18       13.87      5.92 o
   2  -8  16       94.43      106.03     12.17 o
   3  -8  16        0.91       -5.34      9.14 o
   4  -8  16       49.87       34.42      8.63 o
   5  -8  16      143.41      140.60     23.32 o
  -4  -7  16       25.75       32.94      9.25 o
  -3  -7  16        3.29       10.10      5.81 o
  -2  -7  16      106.16      106.50     15.19 o
  -1  -7  16        1.46       10.20     14.62 o
   0  -7  16       25.87       48.83     14.62 o
   1  -7  16       29.28       63.31     10.62 o
   2  -7  16       85.65       87.07     17.47 o
   3  -7  16        5.93        3.08      7.28 o
   4  -7  16       47.58       43.48     10.42 o
   5  -7  16       17.36       27.36     10.49 o
  -5  -6  16       76.45       66.17     12.65 o
  -4  -6  16       35.98       25.59      5.78 o
  -3  -6  16        7.03       11.08      6.80 o
  -2  -6  16        9.94        9.54      6.34 o
  -1  -6  16       62.29       73.95     12.30 o
   0  -6  16        3.69        8.97     11.66 o
   1  -6  16       58.29       56.36     13.38 o
   2  -6  16        0.45        4.47      7.04 o
   3  -6  16       75.01       90.74     10.18 o
   4  -6  16        0.00        1.63      8.56 o
   5  -6  16        3.95        9.21      9.07 o
   6  -6  16       32.47       32.54     12.03 o
  -6  -5  16        1.26        5.26      7.83 o
  -5  -5  16        8.08        7.60     12.86 o
  -4  -5  16        6.81       17.16     12.10 o
  -3  -5  16       58.91       56.52      9.03 o
  -2  -5  16        0.88        1.42      6.75 o
  -1  -5  16       97.53      107.28     14.16 o
   0  -5  16        5.22        3.08     10.23 o
   1  -5  16      105.51      107.06     13.35 o
   2  -5  16       10.31       20.56      7.65 o
   3  -5  16      140.13      173.93     15.81 o
   4  -5  16        0.71       -7.92      8.33 o
   5  -5  16        5.89       10.42      7.65 o
   6  -5  16       18.31       15.89      4.48 o
  -6  -4  16       27.82        6.72     10.31 o
  -5  -4  16        1.08      -11.18     11.18 o
  -4  -4  16        4.98       13.69      3.81 o
  -3  -4  16      133.77      122.98     20.37 o
  -2  -4  16       76.92       77.66      9.62 o
  -1  -4  16      192.05      181.70     20.05 o
   0  -4  16       34.17       19.79      7.05 o
   1  -4  16      163.71      151.44     20.29 o
   2  -4  16       58.83       82.70     15.94 o
   3  -4  16       20.10       17.01      5.92 o
   4  -4  16       76.12       77.09     11.06 o
   5  -4  16        3.15       15.32     15.32 o
   6  -4  16       22.13       11.82      7.16 o
   7  -4  16        8.21       22.30     14.12 o
  -6  -3  16       16.98       12.51      9.29 o
  -5  -3  16        1.06       -7.19      7.19 o
  -4  -3  16       56.82       55.99      5.69 o
  -3  -3  16       39.69       30.16     11.59 o
  -2  -3  16        7.06        7.71      4.90 o
  -1  -3  16      101.55      136.86     17.75 o
   0  -3  16       79.68       73.18      8.97 o
   1  -3  16      229.39      238.93     33.66 o
   2  -3  16      145.71      172.57     21.61 o
   3  -3  16      286.52      256.17     33.12 o
   4  -3  16       10.25        3.03      6.91 o
   5  -3  16       47.20       33.27      9.10 o
   6  -3  16       62.52       48.19     15.36 o
   7  -3  16        8.09        8.12      7.24 o
  -7  -2  16        7.00       12.67      6.72 o
  -6  -2  16       98.26      106.81     15.83 o
  -5  -2  16       10.79       10.67      7.93 o
  -4  -2  16       12.76       11.34      6.80 o
  -3  -2  16      379.16      414.49     14.66 o
  -2  -2  16      100.97      101.86     10.04 o
  -1  -2  16      512.72      535.62     47.07 o
   0  -2  16        0.00        6.63      6.90 o
   1  -2  16      565.05      566.16     32.71 o
   2  -2  16       20.01       38.54      9.98 o
   3  -2  16      440.14      456.68     66.56 o
   4  -2  16        3.83        9.26      5.20 o
   5  -2  16       46.94       59.81     13.38 o
   6  -2  16        0.08        1.39      6.72 o
   7  -2  16       69.77       76.99     22.08 o
  -7  -1  16        5.33       10.90      6.25 o
  -6  -1  16       27.99       26.84      8.48 o
  -5  -1  16       56.98       53.74     10.97 o
  -4  -1  16        5.65       14.92      6.16 o
  -3  -1  16      336.84      322.89     20.75 o
  -2  -1  16       24.41       34.03      7.99 o
  -1  -1  16     1318.06     1333.59     80.33 o
   0  -1  16      280.41      285.48     30.37 o
   1  -1  16     1081.26     1309.58     30.50 o
   2  -1  16        6.84        6.01      3.45 o
   3  -1  16       93.54       77.43     14.26 o
   4  -1  16       86.43       92.19     10.99 o
   5  -1  16        1.47       12.89      6.56 o
   7  -1  16       24.85       42.04      9.87 o
  -7   0  16       82.45      102.29     11.80 o
  -6   0  16        0.01        9.27      8.99 o
  -5   0  16        4.90        3.77      8.44 o
  -4   0  16      107.75      115.16     19.07 o
  -3   0  16       93.64      102.84     10.79 o
  -2   0  16      132.55      116.16     16.48 o
  -1   0  16      582.72      602.08     32.68 o
   0   0  16       84.35       93.20     10.89 o
   1   0  16      878.67     1005.48     20.71 o
   2   0  16      193.44      205.47     18.57 o
   3   0  16      205.69      217.12     43.97 o
   4   0  16        0.68        3.97      6.62 o
   5   0  16       13.22       12.90      7.42 o
   6   0  16       45.99       57.42     10.60 o
   7   0  16       22.80        2.41     13.60 o
  -7   1  16        9.43        8.06      8.80 o
  -6   1  16       52.85       57.78     19.34 o
  -5   1  16        1.83       19.38      5.70 o
  -4   1  16       10.57        8.34     12.86 o
  -3   1  16      266.35      288.28     27.19 o
  -2   1  16       17.59       22.49      5.28 o
  -1   1  16      835.38      919.82     31.13 o
   0   1  16      414.09      470.73     22.93 o
   1   1  16      578.07      668.52     45.37 o
   2   1  16       23.17       27.05      4.36 o
   3   1  16      307.70      289.72     27.18 o
   4   1  16        6.91        9.16      6.49 o
   5   1  16       41.09       51.83     19.89 o
   6   1  16       41.31       44.24      9.77 o
   7   1  16        0.02        4.91      5.74 o
  -7   2  16       29.77       19.08     14.29 o
  -6   2  16        8.79       17.34      6.44 o
  -5   2  16       30.76       17.65     11.73 o
  -4   2  16       11.19        5.54      5.68 o
  -3   2  16      398.14      427.58     37.87 o
  -2   2  16       36.22       34.36      4.20 o
  -1   2  16      439.06      480.47     15.44 o
   0   2  16      472.29      476.88     28.34 o
   1   2  16      306.03      299.65     36.44 o
   2   2  16        0.03        0.52      7.76 o
   3   2  16      134.02      147.60     23.61 o
   4   2  16       10.01       11.24      5.48 o
   5   2  16       35.04       32.19     10.55 o
   6   2  16       47.91       39.41     12.65 o
  -7   3  16        0.62        2.38      9.12 o
  -6   3  16       50.97       46.57      9.25 o
  -5   3  16       81.92       61.54     15.86 o
  -4   3  16        6.70       -4.49      9.55 o
  -3   3  16      104.94      110.23     14.85 o
  -2   3  16       83.54       83.92     10.53 o
  -1   3  16      244.01      245.53     35.85 o
   0   3  16       22.94       31.81      5.50 o
   1   3  16      330.54      371.74     56.60 o
   2   3  16      136.75      155.63     24.64 o
   3   3  16        3.92      -11.40     11.40 o
   4   3  16        3.75        8.77      7.85 o
   5   3  16        4.34        7.99      5.52 o
   6   3  16        0.38       11.92      7.68 o
  -6   4  16       16.47       14.05      8.29 o
  -5   4  16       43.68       35.83      7.68 o
  -4   4  16        4.69        7.96     12.75 o
  -3   4  16        6.82       -3.25      6.16 o
  -2   4  16       57.47       52.83      6.81 o
  -1   4  16      487.49      402.44     42.94 o
   0   4  16        0.05        7.42     13.42 o
   1   4  16      314.85      260.43     18.35 o
   2   4  16        0.23        9.00     19.27 o
   3   4  16       36.96       41.15      9.94 o
   4   4  16       14.30        0.48      8.30 o
   5   4  16        0.26       14.08      9.46 o
   6   4  16        0.18        0.86      9.93 o
  -6   5  16        2.51       14.06      9.98 o
  -5   5  16        0.05       12.19     12.31 o
  -4   5  16       23.19       20.19      7.50 o
  -3   5  16       86.33      108.04     11.88 o
  -2   5  16        0.04       -1.17      7.98 o
  -1   5  16       66.34       57.90     12.40 o
   0   5  16       24.76       27.25     11.37 o
   1   5  16       53.30       50.77     17.32 o
   2   5  16        0.05       13.75      9.47 o
   3   5  16      142.13      118.84     22.96 o
   4   5  16        0.12       11.21     19.89 o
   5   5  16       12.69       18.72      9.41 o
  -5   6  16        4.81       -1.07      6.98 o
  -4   6  16        8.02        9.13     12.75 o
  -3   6  16       91.80       77.66     13.38 o
  -2   6  16        6.92       -4.75     15.43 o
  -1   6  16       11.70       16.85     19.74 o
   0   6  16       26.42       21.95      6.14 o
   1   6  16        0.01        2.66      7.30 o
   2   6  16        0.57        4.86      9.16 o
   3   6  16       26.35       18.32      6.58 o
   4   6  16        0.82       -4.79      9.36 o
  -5   7  16        4.89        4.42      6.17 o
  -4   7  16        1.69       11.26      6.03 o
  -3   7  16       20.64       15.14      9.79 o
  -2   7  16        0.94       -9.29     13.75 o
  -1   7  16        5.87        5.45      9.83 o
   0   7  16       42.64       36.27      8.44 o
   1   7  16       20.42       10.52     13.67 o
   2   7  16        0.42       -8.21      8.83 o
   3   7  16        0.09        8.32      9.05 o
  -3   8  16        1.44        2.85      8.77 o
  -2   8  16       23.26       22.15      9.58 o
  -1   8  16       65.55       36.79     20.98 o
   0   8  16       30.69       29.13     11.77 o
   1   8  16       12.69       16.80      5.53 o
   2   8  16       45.67       38.81      9.12 o
  -2  -8  17       27.94       38.01     15.94 o
  -1  -8  17        0.52        8.66      6.53 o
   0  -8  17        0.15        6.65      7.68 o
   1  -8  17        0.00        6.71      9.32 o
   2  -8  17        6.90       13.43      6.67 o
   3  -8  17       13.93       24.81      8.24 o
  -3  -7  17       19.49       22.17      8.94 o
  -2  -7  17       11.02        7.82      6.79 o
  -1  -7  17       26.55       15.76      7.25 o
   0  -7  17        0.13        1.50      8.44 o
   1  -7  17       35.98       30.13     10.86 o
   2  -7  17       50.99       30.78      7.90 o
   3  -7  17        0.04       10.88     20.51 o
   4  -7  17       61.96       59.69     11.04 o
  -4  -6  17       89.11      121.51     18.93 o
  -3  -6  17        3.38        6.28      5.17 o
  -2  -6  17       77.26       58.20     11.26 o
  -1  -6  17       17.34        7.99     11.29 o
   0  -6  17        0.43        9.22      6.86 o
   1  -6  17       14.86       20.24      7.66 o
   2  -6  17       14.01        5.74     14.99 o
   3  -6  17       15.47       15.39      6.48 o
   4  -6  17       30.63       25.26     11.88 o
   5  -6  17       96.64      119.85     33.09 o
  -5  -5  17       72.95       97.32     21.43 o
  -4  -5  17       14.62        8.26      6.44 o
  -3  -5  17       26.37       29.73     10.31 o
  -2  -5  17        0.65        6.04      5.98 o
  -1  -5  17        9.23       -0.73     10.42 o
   0  -5  17        2.21       16.77      5.38 o
   1  -5  17        0.83       14.16      8.59 o
   2  -5  17       18.77       18.93      7.61 o
   3  -5  17       54.72       40.02     10.72 o
   4  -5  17        0.15       -3.34     11.37 o
   5  -5  17       71.79       56.82     10.73 o
  -5  -4  17       60.30       75.60     19.52 o
  -4  -4  17        9.28       -4.17     12.86 o
  -3  -4  17       66.33       78.41     11.37 o
  -2  -4  17       23.77       22.66      7.46 o
  -1  -4  17        8.77        8.32      9.76 o
   0  -4  17        0.60       -5.57      8.12 o
   1  -4  17        7.69       12.37     13.23 o
   2  -4  17       12.54       16.75      7.96 o
   3  -4  17       63.85       60.57     10.46 o
   4  -4  17        3.43        4.16      4.06 o
   5  -4  17       46.86       45.17      9.87 o
   6  -4  17        2.19       -0.80     12.94 o
  -5  -3  17       55.30       33.05     14.77 o
  -4  -3  17        0.45        5.92      8.63 o
  -3  -3  17       36.45       30.93      5.54 o
  -2  -3  17       14.32       20.60      4.76 o
  -1  -3  17        2.17        6.83      8.52 o
   0  -3  17        0.13        7.87      4.71 o
   1  -3  17       65.23       76.60     21.28 o
   2  -3  17       10.87       11.94      7.02 o
   3  -3  17       39.25       48.70      9.85 o
   4  -3  17        0.00       11.82      4.90 o
   5  -3  17       23.92       35.53     10.60 o
  -6  -2  17        9.90       -3.51     12.36 o
  -5  -2  17       28.94       26.59      7.24 o
  -4  -2  17        5.12       -3.40      5.44 o
  -3  -2  17       28.33       17.89      4.81 o
  -2  -2  17       19.09       15.92      3.39 o
  -1  -2  17      111.00      125.47     14.05 o
   0  -2  17        1.09        4.21      7.13 o
   1  -2  17       38.90       40.67      9.03 o
   2  -2  17       12.04       10.92      5.66 o
   3  -2  17        0.15       12.66      5.45 o
   4  -2  17       21.50       16.96      4.76 o
   5  -2  17       33.84       29.68     26.32 o
   6  -2  17       25.45        8.77      7.53 o
  -6  -1  17       40.83       20.69      9.44 o
  -5  -1  17       35.51       43.38     18.10 o
  -4  -1  17        0.22       -3.77      7.51 o
  -3  -1  17        0.04        5.80      5.44 o
  -2  -1  17        1.27       12.77      4.61 o
  -1  -1  17       42.99       39.31     11.01 o
   0  -1  17        0.65        3.22      3.83 o
   1  -1  17       28.74       25.06      4.64 o
   2  -1  17        2.60       -0.27      4.61 o
   3  -1  17      117.88      114.26     25.30 o
   4  -1  17       72.00      106.74     19.82 o
   5  -1  17       27.83       31.73     13.23 o
   6  -1  17        7.71       16.45      7.53 o
  -6   0  17        6.83       14.51      8.66 o
  -5   0  17       26.44       25.51      5.49 o
  -4   0  17       81.56       71.78     10.16 o
  -3   0  17      121.49      118.26     14.75 o
  -2   0  17        0.25        5.53      3.81 o
  -1   0  17       27.14       21.91      5.76 o
   0   0  17        7.10        4.71      3.97 o
   1   0  17        1.47        9.64      4.75 o
   2   0  17        5.61        8.79      3.67 o
   3   0  17      389.38      292.24     77.28 o
   4   0  17       26.57       19.60      8.48 o
   5   0  17      129.56      157.27     35.16 o
  -6   1  17       30.76       24.59      8.67 o
  -5   1  17       77.10       88.13     12.52 o
  -4   1  17       63.31       72.81     14.59 o
  -3   1  17      340.34      318.46     45.69 o
  -2   1  17        1.86        7.45      5.01 o
  -1   1  17       37.88       35.72      8.36 o
   0   1  17        0.63        1.21      5.46 o
   1   1  17        2.89       13.64      4.26 o
   2   1  17        1.50        6.02      7.97 o
   3   1  17      107.46      115.96     17.88 o
   4   1  17       11.69       20.16      5.28 o
   5   1  17      168.73      177.47     32.39 o
   6   1  17        9.36       13.06      7.64 o
  -6   2  17       40.54       35.64     12.25 o
  -5   2  17      162.11      160.31     29.74 o
  -4   2  17        4.38       14.23      8.05 o
  -3   2  17       96.62      116.93     16.69 o
  -2   2  17        2.83        5.18      4.12 o
  -1   2  17       36.19       32.24      5.30 o
   0   2  17        0.16       12.78     10.85 o
   1   2  17      104.36      123.42     27.71 o
   2   2  17       14.82       23.17      8.21 o
   3   2  17       22.59       33.36      9.04 o
   4   2  17       21.35       20.82      7.40 o
   5   2  17       14.41       10.44     20.00 o
  -6   3  17        3.64        2.68     13.12 o
  -5   3  17       43.02       33.27     16.71 o
  -4   3  17       25.78       24.12      8.27 o
  -3   3  17       16.60       32.56      8.15 o
  -2   3  17       11.18       14.64      5.85 o
  -1   3  17       76.71       85.43     29.53 o
   0   3  17        0.10        8.57     29.13 o
   1   3  17      108.91      134.56     17.25 o
   2   3  17       44.44       44.51      9.71 o
   3   3  17        0.25        8.49      4.84 o
   4   3  17      101.22       89.20     15.49 o
   5   3  17        8.32       11.36      8.01 o
  -5   4  17       14.61       28.25      8.63 o
  -4   4  17       92.71      110.77     18.79 o
  -3   4  17        0.69        9.00     10.71 o
  -2   4  17      182.53      163.54     26.21 o
  -1   4  17       27.60       29.28      5.18 o
   0   4  17        1.50        8.60     10.31 o
   1   4  17        2.23       -8.14      8.14 o
   2   4  17      156.55      131.99     25.33 o
   3   4  17        1.47        3.70      7.09 o
   4   4  17       74.92       86.67     16.93 o
   5   4  17        4.61        8.40     12.86 o
  -5   5  17       14.49       31.76      7.57 o
  -4   5  17       69.77       33.70     23.00 o
  -3   5  17        2.54       -8.59      8.59 o
  -2   5  17       68.81       27.20      8.99 o
  -1   5  17       13.35       -5.21     17.62 o
   0   5  17        0.67       -7.72      7.72 o
   1   5  17       27.17       25.30      7.51 o
   2   5  17       43.79       43.38      9.44 o
   3   5  17       28.70       14.23      6.51 o
   4   5  17        0.02        9.05      9.94 o
  -4   6  17        2.92       12.67      6.22 o
  -3   6  17       41.62       38.75     14.92 o
  -2   6  17        3.21       28.07     15.58 o
  -1   6  17        0.99        5.71      6.13 o
   0   6  17        0.45       17.60      8.70 o
   1   6  17       10.90       -1.60      5.56 o
   2   6  17       12.94        1.88      4.56 o
   3   6  17       15.11       22.84      7.70 o
  -3   7  17       17.64       39.34     17.62 o
  -2   7  17       18.79       29.17     10.01 o
  -1   7  17       21.77       26.03     12.86 o
   0   7  17        5.54       21.04      6.80 o
   1   7  17       26.92       21.21      6.20 o
   2   7  17       10.81        9.79      6.80 o
  -1  -7  18       50.63       35.02      8.19 o
   0  -7  18       16.83       14.90      6.22 o
   1  -7  18       58.04       59.81     18.21 o
  -2  -6  18        0.02        4.22      4.12 o
  -1  -6  18       99.14       97.56     13.34 o
   0  -6  18        6.85       -1.71      8.22 o
   1  -6  18      120.05      101.99     22.34 o
   2  -6  18        0.02       15.44      6.17 o
   3  -6  18        0.59        9.75      6.51 o
  -3  -5  18        6.12       -3.57      7.16 o
  -2  -5  18        4.11       12.62      6.08 o
  -1  -5  18      114.49      108.36     14.20 o
   0  -5  18      106.51      105.68     12.84 o
   1  -5  18      138.58      118.68     16.77 o
   2  -5  18       11.95       17.26      6.86 o
   3  -5  18       39.44       42.85     12.06 o
   4  -5  18        8.50       13.96      8.77 o
  -4  -4  18       19.72       27.57     10.60 o
  -3  -4  18       33.82       18.85      8.05 o
  -2  -4  18        6.48       16.03      6.79 o
  -1  -4  18      125.56      106.66     14.69 o
   0  -4  18        1.68        0.72     13.49 o
   1  -4  18      101.33      101.34     16.14 o
   2  -4  18        5.19        9.17      5.41 o
   3  -4  18       13.13       26.90      4.51 o
   4  -4  18        0.00       13.91      6.11 o
  -4  -3  18        0.26      -10.60     11.77 o
  -3  -3  18       17.69       29.47      7.41 o
  -2  -3  18        0.14       -6.94      6.94 o
  -1  -3  18      120.28      108.34     14.05 o
   0  -3  18       49.10       70.18     11.53 o
   1  -3  18       92.91       73.74     10.98 o
   2  -3  18       18.63       25.31      5.82 o
   3  -3  18      140.49      122.05     25.21 o
   4  -3  18        1.59        8.26      6.58 o
   5  -3  18        2.35       19.08     15.58 o
  -5  -2  18        0.05       -0.29     11.40 o
  -4  -2  18        4.82       16.89     12.94 o
  -3  -2  18      183.23      155.59     29.17 o
  -2  -2  18        8.81       -6.32      6.32 o
  -1  -2  18      133.17      134.21     18.68 o
   0  -2  18       61.68       64.42     10.94 o
   1  -2  18      189.62      178.32     22.88 o
   2  -2  18       11.84       14.03      9.98 o
   3  -2  18       96.44      112.13     16.38 o
   4  -2  18       32.44       32.53     13.97 o
   5  -2  18       16.43        1.83      9.21 o
  -5  -1  18        3.43       21.13      9.29 o
  -4  -1  18       24.83       16.30     10.75 o
  -3  -1  18       61.01       61.46     10.26 o
  -2  -1  18       51.87       43.51     13.23 o
  -1  -1  18       44.16       59.19     10.37 o
   0  -1  18      194.03      197.38     18.18 o
   1  -1  18        1.56       13.14      9.03 o
   2  -1  18       20.56       12.91      5.67 o
   3  -1  18        7.14      -11.33     13.16 o
   4  -1  18        5.94        8.92     11.77 o
   5  -1  18       39.73       39.41     12.36 o
  -5   0  18        7.80        6.67     14.04 o
  -4   0  18        2.56       10.92      8.59 o
  -3   0  18        1.02        1.01      6.74 o
  -2   0  18        0.03        0.68      4.59 o
  -1   0  18       28.23       13.44      8.27 o
   0   0  18       13.49       16.47      4.22 o
   1   0  18       56.04       52.27      7.82 o
   2   0  18      146.54      148.12     19.12 o
   3   0  18        0.01      -10.97     12.06 o
   4   0  18        5.11       -1.76     11.48 o
   5   0  18       73.54       49.87     14.69 o
  -5   1  18      116.11      103.59     15.14 o
  -4   1  18        1.13       -5.42     17.47 o
  -3   1  18        9.59        6.40     10.90 o
  -2   1  18      354.95      266.73     60.81 o
  -1   1  18        0.11        0.98      5.08 o
   0   1  18       75.56       71.68     10.70 o
   1   1  18       10.20        6.91      6.66 o
   2   1  18      156.24      135.99     23.22 o
   3   1  18        0.49       -0.43      9.47 o
   4   1  18        1.72        9.91      7.77 o
  -5   2  18        0.71        5.84      8.53 o
  -4   2  18        0.01       -1.62      7.72 o
  -3   2  18        2.16       -1.83      6.33 o
  -2   2  18       49.81       57.00     10.21 o
  -1   2  18        6.32        9.14      6.71 o
   0   2  18       47.97       36.55     11.91 o
   1   2  18        0.65        4.89      5.25 o
   2   2  18        1.26       12.05      6.50 o
   3   2  18        1.11        9.54     12.21 o
   4   2  18       11.72        5.28      4.50 o
  -4   3  18       21.70       27.74      7.60 o
  -3   3  18        0.02        5.15      7.13 o
  -2   3  18        0.06        1.96     11.77 o
  -1   3  18       41.78       27.50      6.32 o
   0   3  18      252.97      221.38     64.45 o
   1   3  18       13.36       15.29      6.59 o
   2   3  18       22.70       24.15      5.54 o
   3   3  18        1.52       12.89      5.76 o
   4   3  18       25.18       15.33      6.91 o
  -4   4  18       45.21       28.44      6.72 o
  -3   4  18        1.19       -3.07     12.62 o
  -2   4  18       76.26       74.36     21.06 o
  -1   4  18        3.06       13.12      5.59 o
   0   4  18       18.90       19.82      7.69 o
   1   4  18        5.33        2.70      5.37 o
   2   4  18       97.31       68.45     21.61 o
   3   4  18       49.28       48.25      8.24 o
  -3   5  18       84.44       56.08     30.70 o
  -2   5  18      126.97       88.76     25.89 o
  -1   5  18       17.66        6.36      8.63 o
   0   5  18       96.73      115.86     27.93 o
   1   5  18       44.02       48.35     10.00 o
   2   5  18       86.72       76.06     13.74 o
  -1   6  18       43.09       22.96     10.23 o
   0   6  18      191.99      218.22     21.35 o
   0  -5  19        0.10       24.55      5.58 o
   1  -5  19       97.78       75.47     10.75 o
  -2  -4  19        6.45        6.07      6.14 o
  -1  -4  19       33.35       22.37      6.75 o
   0  -4  19        0.35       -7.67      7.67 o
   1  -4  19       16.29       13.30      4.31 o
   2  -4  19        5.92       12.53      8.12 o
  -2  -3  19        1.07        1.98      5.54 o
  -1  -3  19        0.95       12.32      5.91 o
   0  -3  19        0.02       20.27      6.82 o
   1  -3  19        0.33       -7.06      7.47 o
   2  -3  19        3.26       10.32      5.44 o
   3  -3  19       32.67       21.64      8.85 o
  -3  -2  19       26.64       34.81     13.45 o
  -2  -2  19        1.50        6.23      5.81 o
  -1  -2  19       35.09       33.86     16.34 o
   0  -2  19        0.13        3.46      6.29 o
   1  -2  19       54.27       51.65      9.87 o
   2  -2  19        0.88       -7.45      7.45 o
   3  -2  19        0.82       34.14     10.46 o
  -3  -1  19        2.17        8.26      7.53 o
  -2  -1  19       18.25       32.07      8.05 o
  -1  -1  19       27.83       24.80      4.23 o
   0  -1  19        9.30       12.94      5.67 o
   1  -1  19       15.03       22.12      6.62 o
   2  -1  19       92.49       76.77     13.45 o
   3  -1  19       79.35       83.50     23.54 o
  -3   0  19       56.16       74.36     13.16 o
  -2   0  19      160.83      173.86     17.47 o
  -1   0  19        5.85       11.26      5.42 o
   0   0  19       12.24        1.68      5.76 o
   1   0  19        5.63       22.52      8.05 o
   2   0  19      189.99      192.59     48.41 o
   3   0  19        9.98        4.68      8.12 o
  -3   1  19        7.97       16.77      8.85 o
  -2   1  19       44.69       39.95      8.80 o
  -1   1  19        1.32       -5.43      5.43 o
   0   1  19        0.91        3.95     20.87 o
   1   1  19       24.23       10.59      9.69 o
   2   1  19        8.01       16.30      4.61 o
   3   1  19       66.30       70.84     12.72 o
  -3   2  19       68.86       51.76      8.40 o
  -2   2  19        0.12       -5.38      6.52 o
  -1   2  19      128.98      112.66     17.47 o
   0   2  19       30.75       23.70      6.55 o
   1   2  19      113.66       83.63     16.25 o
   2   2  19        4.91        7.63      6.61 o
  -2   3  19        0.07       10.90      6.51 o
  -1   3  19       38.58        6.07      9.21 o
   0   3  19        1.22        8.14      4.79 o
   1   3  19        6.46        6.48     10.31 o
   2   3  19       13.77       24.37      7.27 o
  -1   4  19        7.22       19.23      4.98 o
   0   4  19        0.11        1.83      6.36 o
 
